# Supplementary material for: Microscale sampling of the coral gastrovascular cavity reveals a gut-like microbial community
Source: Anim Microbiome. 2024 Oct 8;6:55. doi: 10.1186/s42523-024-00341-4 (PMC11460067; doi:10.1186/s42523-024-00341-4)
Supplement: Supplementary file 2 — Supplementary Material 2 [file 42523_2024_341_MOESM2_ESM.xlsx]

## Sheet: Table S1
Sample	Experiment	SampleLocation	Coral	Replicate	Time	Treatment	CorrespondingSWSamples	Experimental Time Point	Extraction Volume	Sampling Method	CavityDepthL	CavityDepthD	CellsSW	CellsDBL	CellsGVC	Genotype	Colony
01_GVC_FAVITES	GBR	Gastric Cavity	FAVITES	1			70_SW_22ND, 71_SW_22ND, 72_SW_22ND		100uL	Capillary			790000	445000	811000
02_GVC_FAVITES	GBR	Gastric Cavity	FAVITES	2			70_SW_22ND, 71_SW_22ND, 72_SW_22ND		100uL	Capillary			601000	576000	564000
03_GVC_FAVITES	GBR	Gastric Cavity	FAVITES	3			70_SW_22ND, 71_SW_22ND, 72_SW_22ND		100uL	Capillary			751000	466000	556000
04_GVC_FUNGIA	GBR	Gastric Cavity	FUNGIA	1			70_SW_22ND, 71_SW_22ND, 72_SW_22ND		100uL	Capillary	2200	2200	533000	569000	1250000
05_GVC_GALAXEA	GBR	Gastric Cavity	GALAXEA	1			70_SW_22ND, 71_SW_22ND, 72_SW_22ND		100uL	Capillary			444000	335000	30600
06_GVC_GALAXEA	GBR	Gastric Cavity	GALAXEA	2			70_SW_22ND, 71_SW_22ND, 72_SW_22ND		100uL	Capillary	1300	2300	369000	420000	342000
07_GVC_GALAXEA	GBR	Gastric Cavity	GALAXEA	3			70_SW_22ND, 71_SW_22ND, 72_SW_22ND		100uL	Capillary	1300	2700	444000	434000	374000
08_GVC_GALAXEA	GBR	Gastric Cavity	GALAXEA	4			70_SW_22ND, 71_SW_22ND, 72_SW_22ND		100uL	Capillary	1200	2500			60600
09_GVC_GONIASTREA	GBR	Gastric Cavity	GONIASTREA	1			57_SW_29TH, 58_SW_29TH, 59_SW_29TH, 60_SW_29TH, 61_SW_29TH		100uL	Capillary	1300	1300	643000	492000	807000
10_GVC_GONIASTREA	GBR	Gastric Cavity	GONIASTREA	2			57_SW_29TH, 58_SW_29TH, 59_SW_29TH, 60_SW_29TH, 61_SW_29TH		100uL	Capillary	100	100	729000	576000	1770000
11_GVC_GONIASTREA	GBR	Gastric Cavity	GONIASTREA	3			57_SW_29TH, 58_SW_29TH, 59_SW_29TH, 60_SW_29TH, 61_SW_29TH		100uL	Capillary	200	200	733000	550000	1250000
12_GVC_FAVIA	GBR	Gastric Cavity	FAVIA	1			57_SW_29TH, 58_SW_29TH, 59_SW_29TH, 60_SW_29TH, 61_SW_29TH		100uL	Capillary	1300	1800	733000	780000	825000
13_GVC_FAVIA	GBR	Gastric Cavity	FAVIA	2			57_SW_29TH, 58_SW_29TH, 59_SW_29TH, 60_SW_29TH, 61_SW_29TH		100uL	Capillary	900	1400	633000	557000	805000
14_GVC_FAVIA	GBR	Gastric Cavity	FAVIA	3			57_SW_29TH, 58_SW_29TH, 59_SW_29TH, 60_SW_29TH, 61_SW_29TH		100uL	Capillary	2200	2700	657000	614000
15_GVC_LOBO_C1_T0	GBR	Gastric Cavity	LOBOPHYLLIA	1	T0	Control	54_SW_27TH, 55_SW_27TH, 56_SW_27TH	T0	100uL	Capillary	6500	6500	528000	426000	230000
16_GVC_LOBO_C2_T0	GBR	Gastric Cavity	LOBOPHYLLIA	2	T0	Control	54_SW_27TH, 55_SW_27TH, 56_SW_27TH	T0	100uL	Capillary	2800	2800	516000	531000	160000
17_GVC_LOBO_C3_T0	GBR	Gastric Cavity	LOBOPHYLLIA	3	T0	Control	54_SW_27TH, 55_SW_27TH, 56_SW_27TH	T0	100uL	Capillary	7800	7800	187000	246000	650000
18_GVC_LOBO_S1_T0	GBR	Gastric Cavity	LOBOPHYLLIA	1	T0	Heat Stress	54_SW_27TH, 55_SW_27TH, 56_SW_27TH	T0	100uL	Capillary	6200	6200	605000	478000	566000
19_GVC_LOBO_S2_T0	GBR	Gastric Cavity	LOBOPHYLLIA	2	T0	Heat Stress	54_SW_27TH, 55_SW_27TH, 56_SW_27TH	T0	100uL	Capillary	5300	5300	556000	759000	300000
20_GVC_LOBO_S3_T0	GBR	Gastric Cavity	LOBOPHYLLIA	3	T0	Heat Stress	54_SW_27TH, 55_SW_27TH, 56_SW_27TH	T0	100uL	Capillary	6300	6800	423000
21_GVC_LOBO_C1_T1	GBR	Gastric Cavity	LOBOPHYLLIA	1	T1	Control	57_SW_29TH, 58_SW_29TH, 59_SW_29TH, 60_SW_29TH, 61_SW_29TH	T1	100uL	Capillary	6800	6800	485000	492000	2590000
22_GVC_LOBO_C2_T1	GBR	Gastric Cavity	LOBOPHYLLIA	2	T1	Control	57_SW_29TH, 58_SW_29TH, 59_SW_29TH, 60_SW_29TH, 61_SW_29TH	T1	100uL	Capillary	3900	4600	356000	2540000	8300000
23_GVC_LOBO_C3_T1	GBR	Gastric Cavity	LOBOPHYLLIA	3	T1	Control	57_SW_29TH, 58_SW_29TH, 59_SW_29TH, 60_SW_29TH, 61_SW_29TH	T1	100uL	Capillary	7800	7800	380000	340000	2340000
24_GVC_LOBO_S1_T1	GBR	Gastric Cavity	LOBOPHYLLIA	1	T1	Heat Stress	57_SW_29TH, 58_SW_29TH, 59_SW_29TH, 60_SW_29TH, 61_SW_29TH	T1	100uL	Capillary	6200	7100	484000	386000	537000
25_GVC_LOBO_S2a_T1	GBR	Gastric Cavity	LOBOPHYLLIA	2	T1	Heat Stress	57_SW_29TH, 58_SW_29TH, 59_SW_29TH, 60_SW_29TH, 61_SW_29TH	T1	100uL	Capillary	5600	5600	730000	1090000
26_GVC_LOBO_S2b_T1	GBR	Gastric Cavity	LOBOPHYLLIA	3	T1	Heat Stress	57_SW_29TH, 58_SW_29TH, 59_SW_29TH, 60_SW_29TH, 61_SW_29TH	T1	100uL	Capillary	5600	5600	730000	1090000
27_GVC_LOBO_S3_T1	GBR	Gastric Cavity	LOBOPHYLLIA	4	T1	Heat Stress	57_SW_29TH, 58_SW_29TH, 59_SW_29TH, 60_SW_29TH, 61_SW_29TH	T1	100uL	Capillary	6300	6800	358000	326000	145000
29_DBL_FAVITES	GBR	Diffusive Boundary Layer	FAVITES	1			70_SW_22ND, 71_SW_22ND, 72_SW_22ND		100uL	Capillary
30_DBL_FAVITES	GBR	Diffusive Boundary Layer	FAVITES	2			70_SW_22ND, 71_SW_22ND, 72_SW_22ND		100uL	Capillary
31_DBL_FAVITES	GBR	Diffusive Boundary Layer	FAVITES	3			70_SW_22ND, 71_SW_22ND, 72_SW_22ND		100uL	Capillary
32_DBL_FUNGIA	GBR	Diffusive Boundary Layer	FUNGIA	1			70_SW_22ND, 71_SW_22ND, 72_SW_22ND		100uL	Capillary
33_DBL_GALXEA	GBR	Diffusive Boundary Layer	GALAXEA	1			70_SW_22ND, 71_SW_22ND, 72_SW_22ND		100uL	Capillary
34_DBL_GALAXEA	GBR	Diffusive Boundary Layer	GALAXEA	2			70_SW_22ND, 71_SW_22ND, 72_SW_22ND		100uL	Capillary
35_DBL_GALAXEA	GBR	Diffusive Boundary Layer	GALAXEA	3			70_SW_22ND, 71_SW_22ND, 72_SW_22ND		100uL	Capillary
36_DBL_GONIASTREA	GBR	Diffusive Boundary Layer	GONIASTREA	1			57_SW_29TH, 58_SW_29TH, 59_SW_29TH, 60_SW_29TH, 61_SW_29TH		100uL	Capillary
37_DBL_GONIASTREA	GBR	Diffusive Boundary Layer	GONIASTREA	2			57_SW_29TH, 58_SW_29TH, 59_SW_29TH, 60_SW_29TH, 61_SW_29TH		100uL	Capillary
38_DBL_GONIASTREA	GBR	Diffusive Boundary Layer	GONIASTREA	3			57_SW_29TH, 58_SW_29TH, 59_SW_29TH, 60_SW_29TH, 61_SW_29TH		100uL	Capillary
39_DBL_FAVIA	GBR	Diffusive Boundary Layer	FAVIA	1			57_SW_29TH, 58_SW_29TH, 59_SW_29TH, 60_SW_29TH, 61_SW_29TH		100uL	Capillary
40_DBL_FAVIA	GBR	Diffusive Boundary Layer	FAVIA	2			57_SW_29TH, 58_SW_29TH, 59_SW_29TH, 60_SW_29TH, 61_SW_29TH		100uL	Capillary
41_DBL_FAVIA	GBR	Diffusive Boundary Layer	FAVIA	3			57_SW_29TH, 58_SW_29TH, 59_SW_29TH, 60_SW_29TH, 61_SW_29TH		100uL	Capillary
42_DBL_LOBO_C1_T0	GBR	Diffusive Boundary Layer	LOBOPHYLLIA	1	T0	Control	54_SW_27TH, 55_SW_27TH, 56_SW_27TH	T0	100uL	Capillary
43_DBL_LOBO_C2_T0	GBR	Diffusive Boundary Layer	LOBOPHYLLIA	2	T0	Control	54_SW_27TH, 55_SW_27TH, 56_SW_27TH	T0	100uL	Capillary
44_DBL_LOBO_C3_T0	GBR	Diffusive Boundary Layer	LOBOPHYLLIA	3	T0	Control	54_SW_27TH, 55_SW_27TH, 56_SW_27TH	T0	100uL	Capillary
45_DBL_LOBO_S1_T0	GBR	Diffusive Boundary Layer	LOBOPHYLLIA	1	T0	Heat Stress	54_SW_27TH, 55_SW_27TH, 56_SW_27TH	T0	100uL	Capillary
46_DBL_LOBO_S2_T0	GBR	Diffusive Boundary Layer	LOBOPHYLLIA	2	T0	Heat Stress	54_SW_27TH, 55_SW_27TH, 56_SW_27TH	T0	100uL	Capillary
47_DBL_LOBO_S3_T0	GBR	Diffusive Boundary Layer	LOBOPHYLLIA	3	T0	Heat Stress	54_SW_27TH, 55_SW_27TH, 56_SW_27TH	T0	100uL	Capillary
48_DBL_LOBO_C1_T1	GBR	Diffusive Boundary Layer	LOBOPHYLLIA	1	T1	Control	57_SW_29TH, 58_SW_29TH, 59_SW_29TH, 60_SW_29TH, 61_SW_29TH	T1	100uL	Capillary
49_DBL_LOBO_C2_T1	GBR	Diffusive Boundary Layer	LOBOPHYLLIA	2	T1	Control	57_SW_29TH, 58_SW_29TH, 59_SW_29TH, 60_SW_29TH, 61_SW_29TH	T1	100uL	Capillary
50_DBL_LOBO_C3_T1	GBR	Diffusive Boundary Layer	LOBOPHYLLIA	3	T1	Control	57_SW_29TH, 58_SW_29TH, 59_SW_29TH, 60_SW_29TH, 61_SW_29TH	T1	100uL	Capillary
51_DBL_LOBO_S1_T1	GBR	Diffusive Boundary Layer	LOBOPHYLLIA	1	T1	Heat Stress	57_SW_29TH, 58_SW_29TH, 59_SW_29TH, 60_SW_29TH, 61_SW_29TH	T1	100uL	Capillary
52_DBL_LOBO_S2_T1	GBR	Diffusive Boundary Layer	LOBOPHYLLIA	2	T1	Heat Stress	57_SW_29TH, 58_SW_29TH, 59_SW_29TH, 60_SW_29TH, 61_SW_29TH	T1	100uL	Capillary
53_DBL_LOBO_S3_T1	GBR	Diffusive Boundary Layer	LOBOPHYLLIA	3	T1	Heat Stress	57_SW_29TH, 58_SW_29TH, 59_SW_29TH, 60_SW_29TH, 61_SW_29TH	T1	100uL	Capillary
54_SW_27TH	GBR	Seawater	Seawater	1			n/a		100uL	Capillary
55_SW_27TH	GBR	Seawater	Seawater	2			n/a		100uL	Capillary
56_SW_27TH	GBR	Seawater	Seawater	3			n/a		100uL	Capillary
57_SW_29TH	GBR	Seawater	Seawater	1			n/a		100uL	Capillary
58_SW_29TH	GBR	Seawater	Seawater	2			n/a		100uL	Capillary
59_SW_29TH	GBR	Seawater	Seawater	3			n/a		100uL	Capillary
60_SW_29TH	GBR	Seawater	Seawater	4			n/a		100uL	Capillary
61_SW_29TH	GBR	Seawater	Seawater	5			n/a		100uL	Capillary
70_SW_22ND	GBR	Seawater	Seawater	1			n/a		100uL	Capillary
71_SW_22ND	GBR	Seawater	Seawater	2			n/a		100uL	Capillary
72_SW_22ND	GBR	Seawater	Seawater	3			n/a		100uL	Capillary
GB1_01	UTS	Gastric Cavity	LOBOPHYLLIA		Final	Unfed			10uL	Needle						GB	GB1
GB1_02	UTS	Gastric Cavity	LOBOPHYLLIA		Final	Unfed			10uL	Needle						GB	GB1
GB2_02	UTS	Gastric Cavity	LOBOPHYLLIA		Final	Unfed			10uL	Needle						GB	GB2
GB2_03	UTS	Gastric Cavity	LOBOPHYLLIA		Final	Unfed			10uL	Needle						GB	GB2
GG1_01	UTS	Gastric Cavity	LOBOPHYLLIA		Final	Unfed			10uL	Needle						GG	GG1
GG1_03	UTS	Gastric Cavity	LOBOPHYLLIA		Final	Unfed			10uL	Needle						GG	GG1
GG2_01	UTS	Gastric Cavity	LOBOPHYLLIA		Final	Fed			10uL	Needle						GG	GG2
GG3_01	UTS	Gastric Cavity	LOBOPHYLLIA		Final	Fed			10uL	Needle						GG	GG3
GR1_02	UTS	Gastric Cavity	LOBOPHYLLIA		Final	Fed			10uL	Needle						GR	GR1
RO1_01	UTS	Gastric Cavity	LOBOPHYLLIA		Final	Unfed			10uL	Needle						RO	RO1
RP1_01	UTS	Gastric Cavity	LOBOPHYLLIA		Final	Fed			10uL	Needle						RP	RP1
RR1_01	UTS	Gastric Cavity	LOBOPHYLLIA		Final	Unfed			10uL	Needle						RR	RR1
RR1_02	UTS	Gastric Cavity	LOBOPHYLLIA		Final	Unfed			10uL	Needle						RR	RR1
RR1_03	UTS	Gastric Cavity	LOBOPHYLLIA		Final	Unfed			10uL	Needle						RR	RR1
GB2_01	UTS	Gastric Cavity	LOBOPHYLLIA		Final	Unfed			100uL	Needle						GB	GB2
GB3_02	UTS	Gastric Cavity	LOBOPHYLLIA		Final	Fed			100uL	Needle						GB	GB3
GB3_03	UTS	Gastric Cavity	LOBOPHYLLIA		Final	Fed			100uL	Needle						GB	GB3
GG1_02	UTS	Gastric Cavity	LOBOPHYLLIA		Final	Unfed			100uL	Needle						GG	GG1
RR2_01	UTS	Gastric Cavity	LOBOPHYLLIA		Final	Unfed			100uL	Needle						RR	RR2
Tank	UTS	Seawater	Seawater		Final	Tank			100uL	Needle
FC	UTS	Flow Chamber	Flow Chamber		Final	FC			100uL	Needle
GB1_01_S	UTS	Gastric Cavity	LOBOPHYLLIA		Final	Unfed			100uL	Swab						GB	GB1
GB1_02_S	UTS	Gastric Cavity	LOBOPHYLLIA		Final	Unfed			100uL	Swab						GB	GB1
GB2_01_S	UTS	Gastric Cavity	LOBOPHYLLIA		Final	Unfed			100uL	Swab						GB	GB2
GB2_02_S	UTS	Gastric Cavity	LOBOPHYLLIA		Final	Unfed			100uL	Swab						GB	GB2
GB2_03_S	UTS	Gastric Cavity	LOBOPHYLLIA		Final	Unfed			100uL	Swab						GB	GB2
GG2_01_S	UTS	Gastric Cavity	LOBOPHYLLIA		Final	Fed			100uL	Swab						GG	GG2
GG3_01_S	UTS	Gastric Cavity	LOBOPHYLLIA		Final	Fed			100uL	Swab						GG	GG3
GR1_02_S	UTS	Gastric Cavity	LOBOPHYLLIA		Final	Fed			100uL	Swab						GR	GR1
RP1_01_S	UTS	Gastric Cavity	LOBOPHYLLIA		Final	Fed			100uL	Swab						RP	RP1
RR2_01_S	UTS	Gastric Cavity	LOBOPHYLLIA		Final	Fed			100uL	Swab						RR	RR2
Tank_S	UTS	Seawater	Seawater		Final	Tank			100uL	Swab
FC_S	UTS	Flow Chamber	Flow Chamber		Final	FC			100uL	Swab
GB3_02_S	UTS	Gastric Cavity	LOBOPHYLLIA		Final	Fed			100uL	Swab						GB3	GB3
GB3_03_S	UTS	Gastric Cavity	LOBOPHYLLIA		Final	Fed			100uL	Swab						GB3	GB3
GG1_01_S	UTS	Gastric Cavity	LOBOPHYLLIA		Final	Unfed			100uL	Swab						GG1	GG1
GG1_02_S	UTS	Gastric Cavity	LOBOPHYLLIA		Final	Unfed			100uL	Swab						GG1	GG1
GG1_03_S	UTS	Gastric Cavity	LOBOPHYLLIA		Final	Unfed			100uL	Swab						GG1	GG1
RO1_01_S	UTS	Gastric Cavity	LOBOPHYLLIA		Final	Unfed			100uL	Swab						RO1	RO1
RR1_01_S	UTS	Gastric Cavity	LOBOPHYLLIA		Final	Unfed			100uL	Swab						RR1	RR1

## Sheet: Table S2
Levene's test
	Df	F value	P
Coral	3	1.372	0.3193
	8
ANOVA
	Df	Sum Sq	Mean Sq	F value	P
Coral	3	42809167	14269722	7.455	0.0105
Residuals	8	15313333	1914167
TukeyHSD
	Diff	Lower	Upper	Padj
Gfas-Dfav	533.333	-3084.21	4150.87	0.963155
Casp-Dfav	-1433.33	-5050.87	2184.21	0.605096
Lhem-Dfav	3733.33	115.794	7350.77	0.0432957
Casp-Gfas	-1966.67	-5584.21	1650.87	0.364847
Lhem-Gfas	3200	-417.54	6817.54	0.0842448
Lhem-Casp	5166.67	1549.13	8784.21	0.0078659

## Sheet: Table S3
Mammals
Organism	Gut region	Oxygen %	Method	Reference
Human	Stomach, mucosa	28-48	Microelectrode	Keely and Mann 2018 and references therein:		Sheridan et al. 1990, Cooper et al. 1995, Jacobi et al. 1996, Jacobi et al. 1998
Dog	Stomach, mucosa	36	Microelectrode	Keely and Mann 2018 and references therein:		Kunath and Uckman 1979
Dog	Stomach, serosa	40	Microelectrode	Keely and Mann 2018 and references therein:		Locke et al. 1984
Mouse	Stomach, lumen	36	EPR	Keely and Mann 2018 and references therein:		He et al. 1999
Dog	Small intestine, lumen	20-22	N/A	Keely and Mann 2018 and references therein:		Korsbäck and Höckerstedt 1984
Rat	Small intestine, mucosa	16	Microelectrode	Keely and Mann 2018 and references therein:		Bohlen 1993
Dog	Small intestine, mucosa	27	Microelectrode	Keely and Mann 2018 and references therein:		Locke et al. 1984
Pig	Small intestine, mucosa	12-24	Microelectrode, phosphorescence quencing	Keely and Mann 2018 and references therein:		VanderMeer et al. 1995, Nöldge-Schomburg et al. 1996, Haisjackl et al. 1997, 1999, Sinaasappel et al. 1999, Knotzer et al. 2005
Human	Small intestine, mucosa	21-23	Microelectrode	Keely and Mann 2018 and references therein:		Sheridan et al. 1990
Rabbit	Small intestine, serosa	26	Microelectrode	Keely and Mann 2018 and references therein:		Foster et al. 1985
Pig	Small intestine, serosa	34-40	Microelectrode, phosphorescence quencing	Keely and Mann 2018 and references therein:		Nöldge-Schomburg et al. 1996, Haisjackl et al. 1997, Sinaasappel et al. 1994
Human	Small intestine, serosa	38	Microelectrode	Keely and Mann 2018 and references therein:		Thermann et al. 1985
Mouse	Large intestine, luminal	1.9-2.5	EPR, Phosophorescence quenching	Keely and Mann 2018 and references therein:		He et al. 1999, Albenberg et al. 2014, Kelly et al. 2015
Human	Rectal, luminal	7	Microelectrode	Keely and Mann 2018 and references therein:		Lind Due et al. 2003
Mouse	Large intestine, mucosa	<4.5	Phosphorescence quenching	Keely and Mann 2018 and references therein:		Albenberg et al. 2014, Kelly et al. 2015
Rabbit	Large intestine, serosa	22	Microelectrode	Keely and Mann 2018 and references therein:		Foster et al. 1985
Pig	Large intestine, serosa	17-21	Microelectrode	Keely and Mann 2018 and references therein:		Kimberger et al. 2007, Mellström et al. 2009
Mouse	Large intestine, serosa	25	Phosphorescence quenching	Keely and Mann 2018 and references therein:		Albenberg et al. 2014
Human	Large intestine, serosa	17-26	Microelectrode	Keely and Mann 2018 and references therein:		Sheridan et al. 1987, Sheridan et al. 1990, Müller et al. 1995
Insects
Organism	Gut region		Method	Reference
Caterpillars	Foregut	0-20	Microelectrode	Johnson and Barbehenn 2000
Caterpillars	Anterior midgut	0-3.8	Microelectrode	Johnson and Barbehenn 2000
Caterpillars	Posterior midgut	0-3.1	Microelectrode	Johnson and Barbehenn 2000
Grasshoppers	Foregut	0.2-1.5	Microelectrode	Johnson and Barbehenn 2000
Grasshoppers	Anterior midgut	0.1-0.8	Microelectrode	Johnson and Barbehenn 2000
Beetle	Foregut	0-11	Microelectrode	Ceia-Navarro et al. 2014
Beetle	Midgut	0-8	Microelectrode	Ceia-Navarro et al. 2014
Beetle	Hindgut	0-7.4	Microelectrode	Ceia-Navarro et al. 2014
Termite	Crop	3.3	Microelectrode	Schmitt-Wagner and Brune 1999
Termite	Midgut	0-35	Microelectrode	Schmitt-Wagner and Brune 1999
Termite	Hindgut	0-28	Microelectrode	Schmitt-Wagner and Brune 1999
Echinoderms
Organism	Gut region		Method	Reference
Sea urchins	Stomach	0-34	Microelectrode	Thorsen 1998, Plante and Jumars 1992
Sea urchins	Intestine	0-27	Microelectrode	Thorsen 1998, Plante and Jumars 1992
Sea urchins	Intestinal caecum	0-24	Microelectrode	Thorsen 1998, Plante and Jumars 1992
Sea cucumbers	Foregut	0-51	Microelectrode	Plante and Jumars 1992
Sea cucumbers	Midgut	0-46	Microelectrode	Plante and Jumars 1992
Sea cucumbers	Hindgut	0-52	Microelectrode	Plante and Jumars 1992
Annelids
Organism	Gut region		Method	Reference
Polychaetes	Foregut	0	Microelectrode	Plante and Jumars 1992
Polychaetes	Midgut	0	Microelectrode	Plante and Jumars 1992
Polychaetes	Hindgut	0	Microelectrode	Plante and Jumars 1992
Crustacea
Organism	Gut region		Method	Reference
Isopods	Hindgut	1-60	Microelectrode	Zimmer and Brune 2005

## Sheet: Table S4
Levene's test
	Df	F value	P
Coral*SampleLocation	11	0.6542	0.7656
	24
ANOVA
	Df	Sum Sq	Mean Sq	F value	P
Coral	3	222.91	74.3	9.253	0.000301
SampleLocation	2	8.14	4.07	0.507	0.608743
Coral*SampleLocation	6	108.38	18.06	2.249	0.072931
Residuals	24	192.74	8.03
Pairwise t-tests
c1	c2	t	P	Padj
Lhem.GVC	Lhem.DBL	-0.449927	0.682259	0.771297
Lhem.GVC	Lhem.SW	-0.405536	0.707023	0.771297
Lhem.DBL	Lhem.SW	-9.66282e-05	0.999928	0.999928
Gfas.GVC	Gfas.DBL	-1.19478	0.348429	0.597307
Gfas.GVC	Gfas.SW	-1.32917	0.310969	0.597307
Gfas.DBL	Gfas.SW	-0.57023	0.600679	0.771297
Casp.GVC	Casp.DBL	3.03105	0.0896732	0.358693
Casp.GVC	Casp.SW	2.20902	0.152865	0.458595
Casp.DBL	Casp.SW	-4.20211	0.0137167	0.164601
Fpen.GVC	Fpen.DBL	1.6536	0.192737	0.462569
Fpen.GVC	Fpen.SW	-0.72307	0.514536	0.771297
Fpen.DBL	Fpen.SW	-3.13476	0.0369528	0.221717

## Sheet: Table S5
Levene's test
	Df	F value	P
Coral*SampleLocation	9	0.5551	0.817
	20
ANOVA
	Df	Sum Sq	Mean Sq	F value	P
Coral*SampleLocation	9	17.02	1.8914	2.897	0.0228
Residuals	20	13.06	0.6529
Pairwise t-tests
c1	c2	t	P	Padj
Lhem.GVC	Lhem.DBL	-1.47559	0.214414	0.413339
Lhem.GVC	SW	-4.28701	0.0295277	0.127953
Lhem.DBL	SW	-2.56716	0.0900689	0.278997
Dfav.GVC	Dfav.DBL	-0.961634	0.436031	0.57704
Dfav.GVC	SW	-1.02726	0.408291	0.57704
Dfav.DBL	SW	-0.402867	0.710683	0.710683
Casp.GVC	Casp.DBL	-0.932748	0.443877	0.57704
Casp.GVC	SW	-0.782012	0.513315	0.582407
Casp.DBL	SW	0.677624	0.537607	0.582407
Gfas.GVC	Gfas.DBL	-2.44772	0.107307	0.278997
Gfas.GVC	SW	-9.23223	0.00219149	0.0142447
Gfas.DBL	SW	-11.8392	0.000640074	0.00832096
Fpen.GVC	SW	-1.70841	0.222567	0.413339

## Sheet: Table S6
Betadisper
	Df	Sum Sq	Mean Sq	F value	N perm	P
SampleLocation	2	0.22197	0.110986	20.044	1000	0.000999
Residuals	27	0.1495	0.005537
Coral	5	0.04492	0.008985	0.2526	1000	0.9451
Residuals	24	0.8536	0.035567
SampleLocation*Coral	9	0.30536	0.033929	2.2667	1000	0.06294
Residuals	20	0.29937	0.014968
PERMANOVA
	Df	Sum Sq	R2	F value	N perm	P
SampleLocation*Coral	9	5.0009	0.48462	2.0896	999	0.0001
Residual	20	5.3183	0.51538
Total	29	10.3192	1

## Sheet: Table S7
Phylum	Kruskal-Wallis P	Kruskal-Wallis Padj	GLM P	GLM Padj
Aenigmarchaeota	0.492038	0.702767	0.337495	0.443048
Altiarchaeota	0.401852	0.65405	0.285579	0.391294
Crenarchaeota	0.518614	0.714367	0.347304	0.459038
Euryarchaeota	0.458482	0.682685	0.319097	0.430878
Halobacterota	0.408034	0.656566	0.275686	0.385755
Iainarchaeota	0.598931	0.759804	0.432854	0.53307
Nanoarchaeota	0.240582	0.571688	0.481404	0.578217
Thermoplasmatota	0.0554454	0.513391	0.010713	0.0544375
Acidobacteriota	0.237498	0.579672	0.0855615	0.203049
Actinobacteriota	0.223352	0.571028	0.0420346	0.144276
Armatimonadota	0.417281	0.661973	0.304267	0.414117
Bacteroidota	0.252085	0.582765	0.384057	0.511711
Bdellovibrionota	0.220367	0.570789	0.00766844	0.0567768
Calditrichota	0.456308	0.681658	0.331335	0.441682
Campylobacterota	0.121009	0.541918	0.00680925	0.0571567
Chloroflexi	0.169668	0.548688	0.086306	0.203722
Cyanobacteria	0.21049	0.562631	0.305314	0.443234
Dadabacteria	0.485053	0.70051	0.346938	0.452033
Deinococcota	0.698099	0.801887	0.594886	0.664318
Dependentiae	0.513631	0.707207	0.308988	0.442872
Desulfobacterota	0.134163	0.546256	0.0594749	0.165208
Elusimicrobiota	0.2137	0.569841	0.0971311	0.199534
Entotheonellaeota	0.357518	0.634724	0.234473	0.348544
Fibrobacterota	0.232531	0.571861	0.0950197	0.215922
Firmicutes	0.348075	0.622634	0.188147	0.33275
Fusobacteriota	0.545487	0.727648	0.46797	0.567618
Gemmatimonadota	0.697211	0.807334	0.478972	0.574585
Hydrogenedentes	0.696155	0.807137	0.595615	0.668617
Latescibacterota	0.161362	0.548202	0.0682204	0.166199
LCP-89	0.34717	0.629685	0.235796	0.339589
Margulisbacteria	0.442233	0.679512	0.215673	0.34553
Marinimicrobia (SAR406 clade)	0.18126	0.556251	0.108957	0.226743
Myxococcota	0.646571	0.770571	0.240294	0.381113
NB1-j	0.135587	0.542485	0.0914798	0.187971
Nitrospinota	0.325704	0.622881	0.195236	0.310534
Nitrospirota	0.0762301	0.487253	0.0227247	0.0737924
NKB15	0.473512	0.693019	0.341472	0.448845
Patescibacteria	0.487834	0.690984	0.170782	0.31043
PAUC34f	0.430714	0.665926	0.280951	0.389833
Planctomycetota	0.593018	0.743422	0.149165	0.286294
Poribacteria	0.52449	0.716596	0.4031	0.507973
Proteobacteria	0.0694883	0.511578	0.0469134	0.151337
SAR324 clade(Marine group B)	0.378379	0.64208	0.155334	0.2882
Schekmanbacteria	0.502611	0.702048	0.367606	0.468921
Spirochaetota	0.0132459	0.447118	0.000317698	0.00591827
Sumerlaeota	0.5126	0.71028	0.353965	0.463576
Sva0485	0.398989	0.65672	0.279488	0.384455
Verrucomicrobiota	0.24258	0.581794	0.0439222	0.144239
WPS-2	0.663666	0.780185	0.394692	0.513592
Unknown	0.744216	0.821648	0.730369	0.77189
Class	Kruskal-Wallis P	Kruskal-Wallis Padj	GLM P	GLM Padj
Aenigmarchaeia	0.453174	0.719303	0.35224	0.472334
Deep Sea Euryarchaeotic Group(DSEG)	0.42413	0.70504	0.302466	0.439477
Altiarchaeia	0.421174	0.698733	0.299043	0.4347
Nitrososphaeria	0.441187	0.70548	0.279532	0.418097
Thermococci	0.47952	0.730648	0.3487	0.472148
Halobacteria	0.408843	0.695302	0.288524	0.422095
Iainarchaeia	0.573307	0.772403	0.429157	0.542197
Nanoarchaeia	0.122224	0.593886	0.405717	0.545035
Thermoplasmata	0.0656915	0.573236	0.0102442	0.0518026
Acidobacteriae	0.453475	0.71797	0.32461	0.450446
Blastocatellia	0.267336	0.638738	0.145301	0.259424
Holophagae	0.0207494	0.535163	0.00138975	0.0134407
Subgroup 22	0.251962	0.63406	0.148747	0.267739
Subgroup 26	0.498036	0.739672	0.378263	0.500236
Thermoanaerobaculia	0.642972	0.802905	0.530419	0.628107
Vicinamibacteria	0.461531	0.718101	0.31029	0.443852
Acidimicrobiia	0.223129	0.617394	0.122412	0.272953
Actinobacteria	0.448025	0.707205	0.337003	0.495473
MB-A2-108	0.374313	0.686525	0.26504	0.393656
Rubrobacteria	0.393631	0.69158	0.268385	0.409249
Thermoleophilia	0.511569	0.747908	0.349722	0.475961
Fimbriimonadia	0.389528	0.688399	0.264914	0.396584
Bacteroidia	0.418774	0.698484	0.389854	0.538403
Ignavibacteria	0.378325	0.681471	0.2516	0.393606
Kapabacteria	0.608685	0.784732	0.485659	0.599414
Rhodothermia	0.137122	0.593249	0.0509517	0.146633
Bdellovibrionia	0.209929	0.615244	0.00746328	0.0622011
Oligoflexia	0.820834	0.882092	0.45905	0.585661
Calditrichia	0.402682	0.692149	0.288099	0.41869
Campylobacteria	0.115902	0.591526	0.00255794	0.0354738
Anaerolineae	0.0476579	0.551671	0.00809546	0.0477755
Chloroflexia	0.420428	0.700252	0.314988	0.446918
Dehalococcoidia	0.131575	0.588072	0.0424174	0.141046
JG30-KF-CM66	0.539188	0.752524	0.413496	0.528717
KD4-96	0.363763	0.676844	0.249806	0.370172
OLB14	0.431461	0.703298	0.311326	0.436087
Cyanobacteriia	0.171631	0.601786	0.149884	0.317856
Sericytochromatia	0.429838	0.704061	0.303173	0.42447
Vampirivibrionia	0.0611423	0.570306	0.00705108	0.0366021
Dadabacteriia	0.456241	0.721676	0.352462	0.474262
Deinococci	0.679107	0.816463	0.582751	0.666788
Babeliae	0.550837	0.75186	0.295416	0.460048
Desulfarculia	0.484186	0.732956	0.38911	0.507113
Desulfobacteria	0.0352718	0.5559	0.00863242	0.0513772
Desulfobulbia	0.197996	0.613081	0.0623697	0.171127
Desulfovibrionia	0.598117	0.775847	0.482051	0.596363
Desulfuromonadia	0.398076	0.687419	0.251012	0.409133
Elusimicrobia	0.315675	0.650666	0.199906	0.327615
Endomicrobia	0.499068	0.738425	0.370003	0.492313
Lineage IIb	0.178101	0.606554	0.0806788	0.187382
Lineage IIc	0.403562	0.692986	0.271855	0.402223
Rs-M47	0.507049	0.740176	0.375685	0.505447
Entotheonellia	0.370609	0.682156	0.260609	0.382067
Chitinivibrionia	0.445544	0.708245	0.255533	0.397222
Fibrobacteria	0.302775	0.649536	0.105755	0.245626
Bacilli	0.217399	0.621019	0.0870789	0.243948
Clostridia	0.153099	0.595801	0.0163222	0.0847688
Negativicutes	0.582008	0.773148	0.485248	0.596307
Fusobacteriia	0.559776	0.757653	0.471646	0.592039
BD2-11 terrestrial group	0.395872	0.68944	0.250902	0.394754
Gemmatimonadetes	0.394341	0.688579	0.20947	0.363711
Hydrogenedentia	0.757794	0.851193	0.654688	0.729607
Latescibacteria	0.356134	0.670096	0.224774	0.360357
bacteriap25	0.56262	0.764312	0.412599	0.527234
Myxococcia	0.704273	0.822645	0.321602	0.477145
Polyangia	0.718859	0.831813	0.253893	0.417211
Nitrospinia	0.345577	0.670451	0.208786	0.350324
P9X2b3D02	0.369813	0.6845	0.271738	0.391489
Leptospirillia	0.473474	0.723276	0.335624	0.462177
Nitrospiria	0.346845	0.674347	0.185258	0.317746
Thermodesulfovibrionia	0.388711	0.68807	0.262297	0.391892
ABY1	0.259403	0.632959	0.113037	0.261711
Dojkabacteria	0.649776	0.80576	0.56245	0.652844
Gracilibacteria	0.498719	0.731511	0.573381	0.670143
Microgenomatia	0.308801	0.651458	0.183601	0.335704
Parcubacteria	0.422203	0.69486	0.131879	0.263858
Saccharimonadia	0.364951	0.674428	0.0778437	0.206557
WWE3	0.192989	0.612263	0.0985495	0.224283
028H05-P-BN-P5	0.570628	0.768692	0.462859	0.577833
BD7-11	0.279613	0.635963	0.131727	0.28823
OM190	0.695842	0.8198	0.249551	0.418294
Phycisphaerae	0.500523	0.734407	0.257767	0.424796
Pla3 lineage	0.344017	0.669125	0.226301	0.372513
Pla4 lineage	0.668318	0.814388	0.555389	0.651613
Planctomycetes	0.552831	0.756636	0.483864	0.598771
SGST604	0.29158	0.646372	0.16352	0.294562
vadinHA49	0.18658	0.606342	0.255743	0.422352
Alphaproteobacteria	0.18907	0.611216	0.0640338	0.200631
Gammaproteobacteria	0.0145692	0.53775	0.0135286	0.0873982
Magnetococcia	0.393158	0.6876	0.274793	0.402119
Leptospirae	0.40019	0.692622	0.271797	0.408086
MVP-15	0.338578	0.664049	0.223275	0.349937
Spirochaetia	0.0547226	0.56902	0.00927029	0.0603386
Sumerlaeia	0.523098	0.742306	0.367132	0.492596
Chlamydiae	0.0768892	0.57673	0.032274	0.13678
Kiritimatiellae	0.357936	0.67186	0.255463	0.403576
Lentisphaeria	0.674469	0.811429	0.604567	0.691407
Omnitrophia	0.319226	0.653216	0.323245	0.482434
Verrucomicrobiae	0.129471	0.590264	0.206977	0.371117
Unknown	0.867631	0.909408	0.747989	0.799362
Order	Kruskal-Wallis P	Kruskal-Wallis Padj	GLM P	GLM Padj
Aenigmarchaeales	0.419968	0.71974	0.298133	0.43157
Altiarchaeales	0.438583	0.727376	0.300649	0.431807
Nitrosopumilales	0.421125	0.705287	0.284553	0.436952
Methanofastidiosales	0.463986	0.73528	0.33576	0.4658
Halobacterales	0.415152	0.715598	0.313308	0.446116
Iainarchaeales	0.509721	0.750924	0.35335	0.487309
Woesearchaeales	0.12449	0.614921	0.40857	0.556764
Marine Benthic Group D and DHVEG-1	0.353831	0.694275	0.246918	0.381081
Marine Group II	0.13418	0.616114	0.0369731	0.126279
Marine Group III	0.333425	0.680654	0.230054	0.364307
Acidobacteriales	0.397871	0.707941	0.290989	0.418802
Bryobacterales	0.415818	0.712465	0.31294	0.442742
Blastocatellales	0.273469	0.667922	0.161096	0.281246
Acanthopleuribacterales	0.0243188	0.609184	0.0022231	0.0187872
Thermoanaerobaculales	0.594335	0.782291	0.451236	0.571366
Vicinamibacterales	0.417545	0.713774	0.272046	0.421194
Actinomarinales	0.32228	0.665698	0.191277	0.359281
Microtrichales	0.603698	0.785267	0.447444	0.568356
Actinomycetales	0.22694	0.643521	0.128129	0.275374
Bifidobacteriales	0.386495	0.702993	0.232055	0.36503
Corynebacteriales	0.176333	0.626633	0.049391	0.183814
Frankiales	0.270143	0.656795	0.136123	0.28105
Kineosporiales	0.323649	0.67848	0.195176	0.327896
Micrococcales	0.181815	0.624725	0.160664	0.332978
Micromonosporales	0.435944	0.719276	0.330077	0.460667
Nitriliruptorales	0.318353	0.681575	0.217494	0.344882
PeM15	0.270576	0.664593	0.151342	0.274129
Propionibacteriales	0.19514	0.63023	0.067781	0.194427
Pseudonocardiales	0.297075	0.668357	0.182181	0.32059
Streptomycetales	0.536966	0.760921	0.428519	0.551489
Streptosporangiales	0.583867	0.782571	0.497966	0.610682
Rubrobacterales	0.39474	0.70187	0.282235	0.428184
Solirubrobacterales	0.508053	0.749442	0.362966	0.498901
Fimbriimonadales	0.458876	0.731967	0.354963	0.483831
Bacteroidales	0.168545	0.623117	0.0604096	0.193466
Bacteroidetes VC2.1 Bac22	0.461429	0.729433	0.360822	0.488795
Chitinophagales	0.338611	0.673593	0.266458	0.425922
Cytophagales	0.53289	0.746194	0.26947	0.434717
Flavobacteriales	0.120476	0.614465	0.335674	0.502961
Sphingobacteriales	0.550931	0.756288	0.766649	0.817806
Ignavibacteriales	0.381745	0.695124	0.254115	0.401162
Kapabacteriales	0.629365	0.800046	0.506745	0.619446
Balneolales	0.20756	0.636133	0.106166	0.241024
Rhodothermales	0.453954	0.720544	0.303427	0.448024
Bacteriovoracales	0.158204	0.623111	0.0542568	0.195694
Bdellovibrionales	0.388195	0.688445	0.199013	0.376054
0319-6G20	0.241451	0.643697	0.178355	0.328012
053A03-B-DI-P58	0.510322	0.753651	0.401609	0.53144
Oligoflexales	0.637933	0.795136	0.456434	0.589592
Silvanigrellales	0.55981	0.770003	0.456169	0.578246
Calditrichales	0.416155	0.712997	0.332281	0.466913
Campylobacterales	0.101867	0.612996	0.000446143	0.0142755
Anaerolineales	0.379331	0.700821	0.257175	0.396826
Ardenticatenales	0.422548	0.713987	0.313539	0.44679
Caldilineales	0.439178	0.716849	0.339806	0.482393
SBR1031	0.239514	0.650254	0.102023	0.223477
Kallotenuales	0.446437	0.725242	0.338621	0.466131
Thermomicrobiales	0.334443	0.683176	0.226004	0.349773
S085	0.477417	0.736621	0.368424	0.491529
SAR202 clade	0.295411	0.664287	0.168752	0.320745
Cyanobacteriales	0.737106	0.849399	0.616199	0.706042
Phormidesmiales	0.452199	0.730212	0.343745	0.470857
Synechococcales	0.206323	0.632563	0.147218	0.320107
Caenarcaniphilales	0.0377638	0.608414	0.00339044	0.0304029
Gastranaerophilales	0.366937	0.692283	0.230569	0.371111
Obscuribacterales	0.456451	0.728704	0.347631	0.474407
Vampirovibrionales	0.607436	0.791757	0.509293	0.614496
Dadabacteriales	0.457057	0.729137	0.370618	0.497346
Deinococcales	0.645252	0.807937	0.533702	0.639706
Thermales	0.378526	0.700786	0.252763	0.390993
Babeliales	0.5739	0.766467	0.282918	0.451882
Desulfarculales	0.485701	0.743342	0.389619	0.515207
Desulfobacterales	0.0465845	0.609682	0.0119908	0.0682001
Desulfobulbales	0.203734	0.636297	0.0677691	0.18907
Desulfovibrionales	0.622965	0.795243	0.506072	0.612445
Bradymonadales	0.193527	0.628775	0.167549	0.342767
Desulfuromonadales	0.218967	0.650796	0.0890431	0.205632
Geobacterales	0.396762	0.70579	0.280671	0.419292
PB19	0.226678	0.641063	0.147631	0.29568
FCPU453	0.317497	0.675657	0.229807	0.366075
Lineage IV	0.316034	0.678664	0.186479	0.321046
MVP-88	0.353005	0.690235	0.18648	0.311672
Endomicrobiales	0.43675	0.721427	0.322736	0.450525
Entotheonellales	0.385013	0.703422	0.252888	0.38667
Chitinivibrionales	0.449939	0.726727	0.270856	0.408975
Fibrobacterales	0.40322	0.69797	0.128795	0.286524
Acholeplasmatales	0.211328	0.638591	0.0766547	0.210594
Bacillales	0.10211	0.61314	0.122843	0.296968
Entomoplasmatales	0.438791	0.717673	0.303748	0.443062
Erysipelotrichales	0.309226	0.671183	0.187347	0.337769
Haloplasmatales	0.200466	0.646863	0.0914477	0.197648
Izemoplasmatales	0.0500738	0.608661	0.00994468	0.0623011
Lactobacillales	0.286374	0.656208	0.171803	0.333529
RF39	0.451777	0.72746	0.341213	0.470406
Staphylococcales	0.400512	0.701471	0.250903	0.412232
Thermicanales	0.472482	0.734618	0.34269	0.476083
Christensenellales	0.438871	0.722187	0.32619	0.461491
Clostridia vadinBB60 group	0.0329597	0.608376	0.0103969	0.0569334
Clostridiales	0.36249	0.696261	0.251139	0.381356
Lachnospirales	0.23286	0.642057	0.142277	0.305925
Oscillospirales	0.571367	0.773982	0.38715	0.52639
Peptococcales	0.377281	0.700529	0.258961	0.385697
Peptostreptococcales-Tissierellales	0.250182	0.645434	0.0289511	0.123988
Veillonellales-Selenomonadales	0.537393	0.759396	0.461924	0.583078
Fusobacteriales	0.526902	0.747873	0.39929	0.543175
Gemmatimonadales	0.322924	0.673662	0.155615	0.310169
Hydrogenedentiales	0.765618	0.86121	0.644535	0.729345
Latescibacterales	0.348298	0.685331	0.252716	0.38841
Myxococcales	0.755274	0.851974	0.353689	0.51209
Blfdi19	0.401884	0.698164	0.316404	0.457596
Haliangiales	0.771783	0.867087	0.625372	0.711404
MidBa8	0.373733	0.69689	0.256855	0.393356
Nannocystales	0.456405	0.719215	0.173589	0.318801
Polyangiales	0.608728	0.78124	0.46226	0.584419
UASB-TL25	0.460119	0.736596	0.338524	0.468263
Nitrospinales	0.327875	0.680863	0.184018	0.323308
Leptospirillales	0.48781	0.742718	0.362817	0.493248
Nitrospirales	0.359263	0.688641	0.200231	0.335787
Candidatus Buchananbacteria	0.523898	0.760087	0.42269	0.551006
Candidatus Falkowbacteria	0.24412	0.652713	0.133931	0.264372
Candidatus Kerfeldbacteria	0.743433	0.851512	0.713124	0.7792
Candidatus Komeilibacteria	0.48109	0.735431	0.354909	0.491918
Candidatus Kuenenbacteria	0.177826	0.627537	0.0980402	0.242831
Candidatus Magasanikbacteria	0.306991	0.663128	0.159471	0.305381
Candidatus Uhrbacteria	0.624108	0.791447	0.474645	0.598398
Absconditabacteriales (SR1)	0.37733	0.698947	0.272041	0.402304
Candidatus Abawacabacteria	0.537041	0.762025	0.40128	0.526362
Candidatus Peregrinibacteria	0.01596	0.607278	0.00178755	0.0247847
Candidatus Peribacteria	0.168629	0.625241	0.108267	0.256693
JGI 0000069-P22	0.60596	0.78043	0.591423	0.690127
Candidatus Chisholmbacteria	0.272052	0.655725	0.14795	0.302214
Candidatus Pacebacteria	0.539636	0.756963	0.397645	0.529182
Candidatus Woesebacteria	0.218441	0.649822	0.0666137	0.166987
Candidatus Brennerbacteria	0.353049	0.689467	0.24721	0.376079
Candidatus Campbellbacteria	0.405594	0.698058	0.33185	0.47905
Candidatus Colwellbacteria	0.301594	0.672201	0.211359	0.340035
Candidatus Giovannonibacteria	0.457656	0.732426	0.304472	0.440332
Candidatus Kaiserbacteria	0.420529	0.699037	0.33593	0.486016
Candidatus Liptonbacteria	0.392278	0.704803	0.273519	0.405384
Candidatus Lloydbacteria	0.31563	0.679761	0.206145	0.348482
Candidatus Moranbacteria	0.56227	0.772288	0.469996	0.579959
Candidatus Nomurabacteria	0.152553	0.627224	0.0743168	0.180307
Candidatus Portnoybacteria	0.326947	0.680946	0.211083	0.347353
Candidatus Ryanbacteria	0.336029	0.688644	0.233324	0.374346
Candidatus Spechtbacteria	0.512184	0.752512	0.405352	0.525786
Candidatus Terrybacteria	0.405954	0.711005	0.304614	0.435118
Candidatus Yanofskybacteria	0.365637	0.69183	0.255934	0.391041
Candidatus Yonathbacteria	0.445821	0.724941	0.340052	0.467142
GWA2-38-13b	0.451324	0.724581	0.316154	0.455455
Saccharimonadales	0.359348	0.6818	0.105945	0.238367
CCM11a	0.750174	0.851487	0.571348	0.674144
mle1-8	0.403095	0.709374	0.276414	0.412976
MSBL9	0.330562	0.680296	0.214681	0.35687
Phycisphaerales	0.255934	0.64871	0.201896	0.371202
S-70	0.324031	0.678888	0.199902	0.33717
Tepidisphaerales	0.632995	0.801204	0.554968	0.656888
Gemmatales	0.470228	0.739094	0.327565	0.461231
Pirellulales	0.312169	0.669417	0.167964	0.324802
Planctomycetales	0.447251	0.719344	0.301152	0.458279
Acetobacterales	0.382867	0.701304	0.190062	0.335414
Alphaproteobacteria Incertae Sedis	0.178138	0.631675	0.0497615	0.165861
AT-s3-44	0.363031	0.695611	0.258957	0.395275
Azospirillales	0.44058	0.725102	0.332895	0.460585
Caulobacterales	0.380138	0.685305	0.336216	0.49788
Defluviicoccales	0.772561	0.870107	0.655963	0.732804
Elsterales	0.288499	0.670677	0.175996	0.308249
Ferrovibrionales	0.45178	0.725471	0.333707	0.474914
Holosporales	0.189936	0.634367	0.0787928	0.200536
Kiloniellales	0.512974	0.742786	0.289128	0.443606
Kordiimonadales	0.0729328	0.610179	0.0301351	0.122248
Micavibrionales	0.495024	0.73129	0.276302	0.449315
Micropepsales	0.428825	0.718475	0.317431	0.456775
NRL2	0.561703	0.761222	0.278078	0.43208
Paracaedibacterales	0.446718	0.726047	0.333553	0.470984
Parvibaculales	0.0733224	0.610286	0.0237848	0.0980217
Puniceispirillales	0.504315	0.733466	0.279404	0.450781
Reyranellales	0.512538	0.753038	0.396737	0.526619
Rhizobiales	0.52265	0.742868	0.408208	0.558144
Rhodobacterales	0.0889093	0.612097	0.116264	0.291856
Rhodospirillales	0.0732814	0.610868	0.129245	0.308525
Rickettsiales	0.293774	0.662276	0.091254	0.249557
SAR11 clade	0.335086	0.67155	0.551913	0.660861
Sphingomonadales	0.883119	0.923262	0.51154	0.629105
Thalassobaculales	0.214397	0.639315	0.0750536	0.200686
Tistrellales	0.257464	0.65532	0.151486	0.298194
Arenicellales	0.636069	0.800857	0.533791	0.643866
AT-s16	0.458229	0.73041	0.356682	0.48666
AT-s2-59	0.185073	0.638457	0.0448757	0.139764
B108	0.293039	0.670186	0.162756	0.27921
BD7-8	0.315783	0.678324	0.179717	0.31094
Beggiatoales	0.257545	0.660928	0.1323	0.253017
Burkholderiales	0.0289956	0.60825	0.00894478	0.0617655
Cardiobacteriales	0.332489	0.682327	0.229067	0.358314
CH2b56	0.46633	0.734014	0.379081	0.507235
CHAB-XI-27	0.415714	0.711323	0.309004	0.444589
Chromatiales	0.510369	0.752238	0.392175	0.523645
Coxiellales	0.260853	0.651493	0.190536	0.349363
Diplorickettsiales	0.546291	0.755395	0.389308	0.529896
EC3	0.409855	0.70891	0.28562	0.427561
Ectothiorhodospirales	0.476041	0.727584	0.265067	0.421619
Enterobacterales	0.949148	0.962648	0.52518	0.645035
eub62A3	0.419898	0.716277	0.288291	0.429944
EV818SWSAP88	0.330702	0.679187	0.206099	0.346082
F9P41300-M23	0.550168	0.768199	0.477111	0.591761
Francisellales	0.108112	0.612592	0.0362703	0.142856
Ga0077536	0.616432	0.793167	0.499326	0.611238
Gammaproteobacteria Incertae Sedis	0.748046	0.856911	0.621706	0.71202
Granulosicoccales	0.491453	0.74467	0.385679	0.51161
HglApr721	0.47736	0.73881	0.359944	0.488705
HOC36	0.451221	0.728473	0.286968	0.416122
I3A	0.514529	0.75468	0.410524	0.53144
Immundisolibacterales	0.343193	0.678885	0.201865	0.361353
JTB23	0.431987	0.718573	0.337652	0.457688
Legionellales	0.673758	0.817785	0.55043	0.652371
Methylococcales	0.391376	0.701107	0.294333	0.431535
Nitrosococcales	0.604255	0.785088	0.518878	0.631371
NKB5	0.491854	0.742689	0.377215	0.507378
Piscirickettsiales	0.52863	0.754962	0.394232	0.524332
Pseudomonadales	0.0317693	0.60825	0.000242243	0.00966804
Salinisphaerales	0.273688	0.657858	0.173294	0.319574
sediment-surface35	0.248688	0.652724	0.107461	0.24397
Steroidobacterales	0.522184	0.746663	0.355329	0.500531
SZB50	0.543528	0.764329	0.439463	0.561974
Tenderiales	0.362308	0.691004	0.232493	0.373684
Thiomicrospirales	0.010368	0.607278	7.09325e-05	0.00225969
Thiotrichales	0.499374	0.745717	0.393393	0.520808
UBA10353 marine group	0.3459	0.682401	0.225343	0.369612
Xanthomonadales	0.147301	0.61904	0.0698145	0.202786
Magnetococcales	0.416556	0.716819	0.310965	0.44117
Leptospirales	0.380611	0.694194	0.268446	0.405157
Spirochaetales	0.0596591	0.609784	0.0127288	0.0721061
Sumerlaeales	0.547521	0.769997	0.427016	0.54527
Chlamydiales	0.0407139	0.60883	0.0292666	0.140753
LD1-PA32	0.447058	0.729509	0.342316	0.470207
Kiritimatiellales	0.427952	0.713849	0.263465	0.401973
WCHB1-41	0.378805	0.699046	0.261873	0.404573
Lentisphaerales	0.787135	0.870367	0.391906	0.532867
Oligosphaerales	0.308957	0.68342	0.174051	0.297106
P.palmC41	0.375109	0.694745	0.208371	0.352953
SS1-B-02-17	0.158477	0.628715	0.0871126	0.19231
Victivallales	0.515802	0.75016	0.375942	0.509048
Omnitrophales	0.349871	0.676746	0.327244	0.48954
Arctic97B-4 marine group	0.469267	0.736504	0.377025	0.502435
Methylacidiphilales	0.385309	0.702036	0.237194	0.371128
Opitutales	0.178801	0.625333	0.0631957	0.207404
Pedosphaerales	0.0844786	0.611909	0.0193748	0.100211
Verrucomicrobiales	0.323872	0.670157	0.130433	0.279065
Unknown	0.826491	0.894102	0.595283	0.693564
Family	Kruskal-Wallis P	Kruskal-Wallis Padj	GLM P	GLM Padj
Altiarchaeaceae	0.4281	0.708665	0.319271	0.446919
Nitrosopumilaceae	0.365211	0.671145	0.222756	0.385791
Halococcaceae	0.456424	0.723969	0.351975	0.476083
Candidatus Iainarchaeum	0.423598	0.705957	0.315845	0.451036
GW2011_GWC1_47_15	0.131429	0.610838	0.0283122	0.123853
SCGC AAA011-D5	0.43837	0.698295	0.31909	0.478378
SCGC AAA286-E23	0.665627	0.802864	0.550943	0.662166
Acidobacteriaceae (Subgroup 1)	0.431815	0.707737	0.314547	0.456774
Bryobacteraceae	0.34636	0.677645	0.241629	0.373824
Blastocatellaceae	0.262409	0.650282	0.168376	0.296773
Acanthopleuribacteraceae	0.0180391	0.596486	0.000742513	0.0119127
Thermoanaerobaculaceae	0.519137	0.740261	0.388475	0.526376
Actinomarinaceae	0.358219	0.662322	0.143449	0.31244
Ilumatobacteraceae	0.397173	0.69961	0.291587	0.432208
Microtrichaceae	0.581302	0.765891	0.419827	0.555525
Actinomycetaceae	0.237496	0.63441	0.142736	0.30292
Bifidobacteriaceae	0.38448	0.692377	0.219666	0.357552
Corynebacteriaceae	0.204873	0.624756	0.0691828	0.210799
Dietziaceae	0.367673	0.68699	0.172669	0.304169
Mycobacteriaceae	0.409168	0.700729	0.256087	0.404438
Nocardiaceae	0.495694	0.735798	0.382233	0.512106
Geodermatophilaceae	0.436022	0.705474	0.306985	0.453384
Nakamurellaceae	0.432384	0.713011	0.342611	0.478771
Sporichthyaceae	0.432917	0.710786	0.361455	0.494828
Kineosporiaceae	0.363459	0.685802	0.259586	0.388476
Brevibacteriaceae	0.355148	0.680879	0.205532	0.353259
Cellulomonadaceae	0.434877	0.706653	0.272187	0.416127
Dermabacteraceae	0.486053	0.732385	0.289785	0.436322
Dermacoccaceae	0.469663	0.729019	0.38761	0.514318
Intrasporangiaceae	0.447257	0.715846	0.376225	0.516213
Microbacteriaceae	0.0733103	0.599534	0.0424632	0.153847
Micrococcaceae	0.103347	0.603173	0.0283367	0.128254
Sanguibacteraceae	0.447659	0.71787	0.338592	0.474997
Micromonosporaceae	0.411308	0.698718	0.29191	0.43625
Nitriliruptoraceae	0.293004	0.661776	0.193182	0.32516
Nocardioidaceae	0.466443	0.716884	0.354416	0.499615
Propionibacteriaceae	0.215354	0.626199	0.126525	0.278388
Pseudonocardiaceae	0.315179	0.663417	0.186349	0.322597
Streptomycetaceae	0.539023	0.755652	0.442943	0.567918
Nocardiopsaceae	0.380165	0.689236	0.271239	0.415074
Rubrobacteriaceae	0.313944	0.665211	0.198073	0.340806
67-14	0.463167	0.722461	0.365252	0.495096
Solirubrobacteraceae	0.429324	0.710794	0.304579	0.435558
Fimbriimonadaceae	0.415148	0.706435	0.318761	0.452553
Bacteroidetes BD2-2	0.437213	0.705178	0.294705	0.449817
Barnesiellaceae	0.446816	0.716099	0.353103	0.48649
Marinifilaceae	0.101939	0.602698	0.0471212	0.160493
Marinilabiliaceae	0.618849	0.7875	0.495515	0.608681
Paludibacteraceae	0.349204	0.68291	0.243352	0.380312
Porphyromonadaceae	0.480298	0.727394	0.406274	0.54384
Prevotellaceae	0.457295	0.716762	0.326335	0.468635
Prolixibacteraceae	0.0903842	0.60132	0.0238599	0.105635
Rikenellaceae	0.449596	0.718731	0.354334	0.494565
SB-5	0.313429	0.667093	0.209843	0.350982
Tannerellaceae	0.444399	0.714834	0.351877	0.482198
Chitinophagaceae	0.589344	0.76552	0.478945	0.611988
Saprospiraceae	0.335301	0.655084	0.275299	0.442925
Amoebophilaceae	0.46758	0.706861	0.329355	0.499738
Bernardetiaceae	0.462747	0.725133	0.330856	0.465238
Cyclobacteriaceae	0.290008	0.641834	0.238371	0.412215
Cytophagaceae	0.405047	0.701811	0.334587	0.472478
Flammeovirgaceae	0.16085	0.614017	0.117614	0.269394
Hymenobacteraceae	0.423132	0.710667	0.321952	0.453965
Microscillaceae	0.670778	0.810544	0.616899	0.708082
Spirosomaceae	0.441448	0.710142	0.340635	0.474081
Crocinitomicaceae	0.438039	0.702501	0.300537	0.457909
Cryomorphaceae	0.269804	0.638358	0.536422	0.662332
Flavobacteriaceae	0.461596	0.703655	0.463685	0.611804
NS7 marine group	0.455965	0.718197	0.373728	0.504168
NS9 marine group	0.758219	0.849319	0.642173	0.735993
Weeksellaceae	0.521642	0.740992	0.360903	0.505744
env.OPS 17	0.502231	0.741642	0.403385	0.53456
Lentimicrobiaceae	0.591836	0.77674	0.475253	0.598478
LiUU-11-161	0.331744	0.672077	0.226441	0.368854
NS11-12 marine group	0.778075	0.859148	0.78861	0.838557
Sphingobacteriaceae	0.469519	0.728462	0.375584	0.507745
Melioribacteraceae	0.381631	0.690615	0.256973	0.403112
Balneolaceae	0.167434	0.61909	0.0841702	0.199931
Rhodothermaceae	0.387965	0.689729	0.247148	0.391748
Bacteriovoracaceae	0.284541	0.64129	0.31326	0.493152
Bdellovibrionaceae	0.290846	0.645528	0.0950181	0.256873
Oligoflexaceae	0.626464	0.779874	0.628762	0.726097
Silvanigrellaceae	0.529617	0.751418	0.41775	0.548547
Calditrichaceae	0.428851	0.710463	0.340718	0.477236
Arcobacteraceae	0.214391	0.626262	0.198357	0.387612
Rs-M59 termite group	0.364356	0.678471	0.180888	0.332623
Sulfurimonadaceae	0.108669	0.605952	0.0167313	0.0938744
Sulfurospirillaceae	0.394744	0.692284	0.304404	0.44432
Anaerolineaceae	0.343261	0.677991	0.238895	0.375617
Caldilineaceae	0.473052	0.729225	0.366051	0.49505
A4b	0.204722	0.632288	0.0822289	0.203913
AKIW781	0.379815	0.692945	0.286971	0.418947
AKYG1722	0.374214	0.691157	0.242215	0.368449
Chroococcidiopsaceae	0.428521	0.709531	0.303562	0.447644
Cyanobacteriaceae	0.417049	0.700639	0.301382	0.449752
Phormidiaceae	0.354937	0.683653	0.247671	0.391261
Xenococcaceae	0.614957	0.784715	0.487676	0.611748
Nodosilineaceae	0.398486	0.698599	0.276743	0.421076
Phormidesmiaceae	0.407858	0.702722	0.302038	0.442029
Cyanobiaceae	0.26331	0.637103	0.283653	0.462127
Synechococcaceae	0.433831	0.711439	0.351825	0.491886
Synechococcales Incertae Sedis	0.550988	0.757077	0.406034	0.543595
Obscuribacteraceae	0.48526	0.731596	0.382461	0.51317
Deinococcaceae	0.616272	0.787163	0.518259	0.632384
Thermaceae	0.314107	0.67131	0.205849	0.338812
Babeliaceae	0.454511	0.723417	0.356774	0.491365
UBA12409	0.105181	0.604065	0.0297509	0.110108
Vermiphilaceae	0.564775	0.76359	0.440444	0.567263
Desulfobacteraceae	0.0411591	0.596942	0.00546343	0.0458966
Desulfolunaceae	0.214899	0.626734	0.0956624	0.235564
Desulfosarcinaceae	0.530091	0.748641	0.438295	0.559456
Desulfocapsaceae	0.21286	0.627538	0.0624082	0.192702
Desulfovibrionaceae	0.67236	0.808545	0.561631	0.67406
Geopsychrobacteraceae	0.224068	0.636428	0.103885	0.218344
Geobacteraceae	0.456329	0.725482	0.357161	0.482185
Endomicrobiaceae	0.429334	0.706144	0.304974	0.443349
Entotheonellaceae	0.343997	0.674517	0.246525	0.382629
Chitinivibrionaceae	0.4175	0.704359	0.244005	0.385777
B5-096	0.32405	0.671799	0.202502	0.340764
Fibrobacteraceae	0.373652	0.671908	0.117239	0.274706
Acholeplasmataceae	0.203679	0.628341	0.0733723	0.203936
Bacillaceae	0.51325	0.737066	0.393667	0.543191
Marinococcaceae	0.144382	0.61289	0.186013	0.372096
Entomoplasmatales Incertae Sedis	0.320117	0.666771	0.176611	0.313051
type III	0.429975	0.712124	0.324688	0.459429
Erysipelatoclostridiaceae	0.442147	0.715815	0.365135	0.4924
Erysipelotrichaceae	0.404987	0.699719	0.321046	0.460992
Haloplasmataceae	0.18558	0.623808	0.077455	0.192876
Izemoplasmataceae	0.0436176	0.597217	0.00703056	0.0601087
Aerococcaceae	0.407118	0.698016	0.253727	0.396275
Carnobacteriaceae	0.236974	0.635643	0.164935	0.313841
Enterococcaceae	0.355986	0.683603	0.258845	0.394212
Lactobacillaceae	0.409967	0.699437	0.293071	0.436467
P5D1-392	0.401539	0.692882	0.307083	0.448892
Streptococcaceae	0.161514	0.617349	0.0560413	0.176253
Gemellaceae	0.382564	0.685886	0.292555	0.447305
Staphylococcaceae	0.305851	0.656504	0.174749	0.33573
Thermicanaceae	0.408164	0.700673	0.323727	0.453576
Christensenellaceae	0.421823	0.704419	0.322231	0.460833
Clostridiaceae	0.340536	0.678175	0.232898	0.369855
Defluviitaleaceae	0.217282	0.636672	0.0932251	0.209986
Lachnospiraceae	0.36051	0.667793	0.255316	0.421974
Ethanoligenenaceae	0.484123	0.726751	0.368916	0.506011
Hungateiclostridiaceae	0.546149	0.75397	0.483445	0.605873
Oscillospiraceae	0.434388	0.711897	0.330144	0.467636
Peptococcaceae	0.351579	0.682232	0.24279	0.379532
Anaerovoracaceae	0.104063	0.60805	0.0250629	0.0996521
Caminicellaceae	0.372669	0.68944	0.260721	0.396758
Family XI	0.18065	0.61928	0.0367159	0.137443
Fusibacteraceae	0.111516	0.605853	0.0195522	0.0888607
Sedimentibacteraceae	0.407587	0.698325	0.309622	0.45
Veillonellaceae	0.660214	0.808809	0.561292	0.666441
Fusobacteriaceae	0.393056	0.680105	0.247663	0.419988
Leptotrichiaceae	0.422461	0.700635	0.278141	0.435215
Gemmatimonadaceae	0.366291	0.680805	0.200173	0.360027
Hydrogenedensaceae	0.676802	0.809807	0.584568	0.690864
Latescibacteraceae	0.348052	0.682155	0.245476	0.37709
Myxococcaceae	0.696081	0.81406	0.327917	0.498773
Haliangiaceae	0.791812	0.868427	0.672641	0.754241
Nannocystaceae	0.310482	0.651457	0.104749	0.241377
BIrii41	0.274731	0.645318	0.165037	0.320911
Sandaracinaceae	0.294133	0.657499	0.200275	0.339908
Nitrospinaceae	0.331136	0.675608	0.204099	0.343709
Leptospirillaceae	0.432756	0.709758	0.326622	0.461661
Nitrospiraceae	0.299168	0.660093	0.155237	0.282574
LWQ8	0.446606	0.715542	0.36068	0.497164
Saccharimonadaceae	0.356203	0.674854	0.232788	0.379613
SG8-4	0.31319	0.663908	0.213843	0.349139
AKAU3564 sediment group	0.340428	0.674959	0.22201	0.355164
Phycisphaeraceae	0.186572	0.623075	0.106569	0.261801
Tepidisphaeraceae	0.540903	0.749702	0.433401	0.563144
Gemmataceae	0.426697	0.702703	0.315918	0.456121
Pirellulaceae	0.290403	0.647951	0.17822	0.3275
Gimesiaceae	0.145719	0.61656	0.0700504	0.186483
Rubinisphaeraceae	0.440733	0.709768	0.336537	0.481476
Schlesneriaceae	0.379236	0.690591	0.271874	0.408448
Acetobacteraceae	0.377689	0.688765	0.203673	0.342524
Bacteria_Proteobacteria_Alphaproteobacteria_Alphaproteobacteria Incertae Sedis_Unknown Family	0.197171	0.625588	0.0611931	0.188759
Azospirillaceae	0.449823	0.716927	0.359831	0.486011
Caulobacteraceae	0.591272	0.771247	0.50746	0.626763
Hyphomonadaceae	0.607382	0.770451	0.579055	0.689305
Parvularculaceae	0.468655	0.708798	0.326738	0.481589
Defluviicoccaceae	0.512042	0.743948	0.402893	0.531784
Elsteraceae	0.323888	0.670941	0.206705	0.347702
Marinibaculum	0.439412	0.715703	0.343718	0.478417
Holosporaceae	0.127219	0.610661	0.0470293	0.14266
Fodinicurvataceae	0.294997	0.660724	0.19361	0.324531
Kiloniellaceae	0.391498	0.684798	0.181219	0.34223
Iodidimonadaceae	0.432542	0.713514	0.321027	0.455579
Kordiimonadaceae	0.0781369	0.600287	0.0257734	0.112564
Temperatibacteraceae	0.314198	0.663473	0.191883	0.332125
Micavibrionaceae	0.503317	0.72215	0.567389	0.682886
Micropepsaceae	0.419808	0.704069	0.3136	0.453784
Paracaedibacteraceae	0.405696	0.703443	0.312921	0.450848
OCS116 clade	0.211311	0.62506	0.10056	0.236834
Parvibaculaceae	0.0872002	0.60159	0.0116237	0.0737648
PS1 clade	0.265431	0.64609	0.146118	0.291013
EF100-94H03	0.359926	0.685562	0.260787	0.394207
SAR116 clade	0.479704	0.71168	0.192107	0.36507
Reyranellaceae	0.527243	0.749558	0.418713	0.544293
Beijerinckiaceae	0.580039	0.770028	0.465129	0.589477
Devosiaceae	0.367624	0.684411	0.273456	0.416295
Hyphomicrobiaceae	0.353746	0.678975	0.202707	0.35263
Methyloligellaceae	0.104473	0.604564	0.042045	0.149929
Rhizobiaceae	0.289723	0.643863	0.30681	0.48023
Stappiaceae	0.512782	0.73264	0.442865	0.580768
Xanthobacteraceae	0.519732	0.741671	0.415833	0.547441
Rhodobacteraceae	0.144067	0.612396	0.224461	0.412188
AEGEAN-169 marine group	0.618579	0.775318	0.506294	0.634973
Magnetospiraceae	0.227221	0.629514	0.0518201	0.176497
Rhodospirillaceae	0.546557	0.749866	0.406379	0.544573
Terasakiellaceae	0.0267476	0.596767	0.100646	0.27257
Thalassospiraceae	0.442009	0.704539	0.308781	0.464242
AB1	0.051434	0.597392	0.00287669	0.0312193
Candidatus Hepatincola	0.255701	0.644631	0.139906	0.270099
Candidatus Jidaibacter	0.325964	0.669648	0.228167	0.362924
Fokiniaceae	0.306982	0.663262	0.157646	0.301609
Rickettsiaceae	0.276766	0.640654	0.183852	0.363045
S25-593	0.453623	0.700219	0.318808	0.492831
SM2D12	0.79635	0.869229	0.2216	0.399562
Clade I	0.535499	0.734449	0.584911	0.694739
Clade II	0.309409	0.646801	0.603642	0.706574
Clade III	0.0862767	0.603401	0.0249146	0.0947747
Clade IV	0.591456	0.768079	0.471416	0.601634
Sphingomonadaceae	0.910871	0.936503	0.599726	0.701133
Nisaeaceae	0.102619	0.607374	0.0329465	0.101751
Oceanibaculaceae	0.329182	0.673534	0.227758	0.358932
Thalassobaculaceae	0.294746	0.660515	0.190867	0.321045
Geminicoccaceae	0.267719	0.650642	0.172763	0.3196
Arenicellaceae	0.686343	0.815207	0.584878	0.690709
Beggiatoaceae	0.288924	0.659556	0.171103	0.299715
Alcaligenaceae	0.396865	0.697652	0.268592	0.406969
Burkholderiaceae	0.322923	0.662366	0.253164	0.411753
Chromobacteriaceae	0.455359	0.716975	0.347111	0.481441
Comamonadaceae	0.75469	0.845831	0.598671	0.703267
EC94	0.0848788	0.60529	0.000224841	0.00705657
Hydrogenophilaceae	0.419212	0.70745	0.352508	0.481661
Methylophilaceae	0.357232	0.684125	0.240303	0.383634
Neisseriaceae	0.29486	0.656634	0.187898	0.329711
Nitrosomonadaceae	0.370622	0.687445	0.261114	0.394022
Oxalobacteraceae	0.823876	0.889706	0.760531	0.818547
Rhodocyclaceae	0.0316954	0.59696	0.00587299	0.0362366
SC-I-84	0.430145	0.707078	0.309988	0.453669
TRA3-20	0.435258	0.709776	0.348344	0.487588
Cardiobacteriaceae	0.339333	0.678706	0.24424	0.377353
Chromatiaceae	0.458511	0.723378	0.356351	0.493554
Sedimenticolaceae	0.428097	0.70708	0.316587	0.454341
Coxiellaceae	0.351805	0.666784	0.253722	0.421517
Diplorickettsiaceae	0.530018	0.736682	0.371224	0.527161
Ectothiorhodospiraceae	0.436521	0.699037	0.241028	0.405308
Aeromonadaceae	0.531866	0.755816	0.444246	0.566455
Alteromonadaceae	0.131268	0.610625	0.175684	0.364684
Colwelliaceae	0.0701829	0.59858	0.00610945	0.0447743
Enterobacteriaceae	0.646123	0.803224	0.560714	0.665868
Hafniaceae	0.350576	0.675335	0.203821	0.349615
Idiomarinaceae	0.0647605	0.598144	0.00810402	0.0631734
Kangiellaceae	0.105874	0.602977	0.061918	0.187895
Morganellaceae	0.436997	0.709887	0.347113	0.476227
Moritellaceae	0.38679	0.689618	0.268405	0.410855
Pasteurellaceae	0.141964	0.609898	0.03839	0.122381
Pseudoalteromonadaceae	0.396793	0.679408	0.477357	0.620498
Psychromonadaceae	0.245655	0.648675	0.0851363	0.192965
Shewanellaceae	0.581794	0.758256	0.41369	0.564465
Vibrionaceae	0.346317	0.660752	0.19728	0.387932
Yersiniaceae	0.400397	0.696156	0.284204	0.425748
Francisellaceae	0.341771	0.660544	0.114599	0.284689
Bacteria_Proteobacteria_Gammaproteobacteria_Gammaproteobacteria Incertae Sedis_Unknown Family	0.753436	0.852537	0.641794	0.730956
Granulosicoccaceae	0.513632	0.742414	0.412837	0.547414
Immundisolibacteraceae	0.279647	0.648	0.15035	0.307709
Legionellaceae	0.700491	0.822534	0.581268	0.684046
Methylococcaceae	0.442545	0.713054	0.334961	0.473126
Nitrosococcaceae	0.560881	0.751012	0.477525	0.612567
Piscirickettsiaceae	0.505009	0.731567	0.364887	0.511321
Alcanivoracaceae	0.213921	0.626724	0.0243918	0.119572
Alcanivoracaceae1	0.506368	0.724126	0.683702	0.765577
BD2-7	0.735437	0.842716	0.641811	0.730128
Cellvibrionaceae	0.0373029	0.596896	0.250185	0.434255
Endozoicomonadaceae	0.186973	0.62427	0.0786299	0.205556
Hahellaceae	0.330492	0.671657	0.22903	0.368931
Halieaceae	0.249792	0.633981	0.11338	0.285904
Halomonadaceae	0.120672	0.606844	0.0248289	0.107766
KI89A clade	0.316824	0.651448	0.39549	0.550842
Litoricolaceae	0.308765	0.655498	0.163454	0.32832
Marinobacteraceae	0.382666	0.672576	0.342924	0.509427
Marinomonadaceae	0.369281	0.679773	0.257875	0.416845
Moraxellaceae	0.221366	0.629377	0.110373	0.262669
Nitrincolaceae	0.0311512	0.596767	0.0326427	0.144417
Oceanospirillaceae	0.113085	0.606241	0.0325821	0.127903
Oleiphilaceae	0.0492369	0.597008	0.0256078	0.109531
OM182 clade	0.872106	0.912989	0.547774	0.663244
P13-46	0.54533	0.739813	0.390042	0.542159
Porticoccaceae	0.46127	0.718359	0.349796	0.490889
Pseudohongiellaceae	0.549916	0.742971	0.472858	0.612993
Pseudomonadaceae	0.0567935	0.597556	0.0676029	0.197384
Saccharospirillaceae	0.379234	0.668288	0.792506	0.840609
SAR86 clade	0.30128	0.645014	0.0882606	0.252961
Spongiibacteraceae	0.353818	0.6621	0.610708	0.710956
Algiphilaceae	0.330813	0.673362	0.213053	0.349838
Salinisphaeraceae	0.318067	0.664298	0.185969	0.331825
Solimonadaceae	0.247767	0.642952	0.143238	0.279327
Steroidobacteraceae	0.430716	0.712017	0.290949	0.423292
Woeseiaceae	0.341884	0.666545	0.186375	0.343776
Tenderiaceae	0.335091	0.664738	0.190209	0.344768
Thiomicrospiraceae	0.00842081	0.596486	0.000151965	0.00202393
Thiotrichaceae	0.483601	0.728955	0.385462	0.515724
Rhodanobacteraceae	0.514941	0.741369	0.404756	0.53818
Xanthomonadaceae	0.289214	0.650327	0.153644	0.317095
Magnetococcaceae	0.42495	0.70558	0.322015	0.458047
Leptospiraceae	0.35876	0.674824	0.234246	0.384333
Spirochaetaceae	0.0452437	0.596896	0.00721605	0.0585697
Sumerlaeaceae	0.487175	0.731768	0.362186	0.496389
Chlamydiaceae	0.0554222	0.597167	0.125358	0.30513
Criblamydiaceae	0.488829	0.731489	0.381176	0.513174
cvE6	0.672276	0.813557	0.591058	0.692442
Parachlamydiaceae	0.407115	0.698456	0.306822	0.440565
Simkaniaceae	0.323816	0.655186	0.182445	0.35065
Kiritimatiellaceae	0.453628	0.716838	0.305555	0.448546
Lentisphaeraceae	0.658652	0.795555	0.304479	0.467985
Lenti-02	0.446137	0.717082	0.35127	0.482321
Oligosphaeraceae	0.447573	0.719166	0.34866	0.479379
Arctic95B-14	0.536634	0.749943	0.41496	0.539797
BD2-3	0.525776	0.74602	0.402907	0.533759
PRD18C08	0.334905	0.67321	0.216082	0.364334
Victivallaceae	0.34718	0.678034	0.238565	0.372913
koll11	0.398134	0.695267	0.291421	0.434645
Omnitrophaceae	0.692705	0.812487	0.621764	0.721104
Methylacidiphilaceae	0.375304	0.687533	0.257785	0.393366
Opitutaceae	0.387557	0.692824	0.281378	0.411498
Puniceicoccaceae	0.203301	0.622827	0.0478948	0.179197
Pedosphaeraceae	0.0934013	0.602261	0.0200258	0.104475
Akkermansiaceae	0.401131	0.696641	0.308084	0.449029
DEV007	0.15605	0.614501	0.0653741	0.195562
Rubritaleaceae	0.577335	0.757907	0.416436	0.560967
Unknown	0.326495	0.651605	0.459821	0.60841
Genus	Kruskal-Wallis P	Kruskal-Wallis Padj	GLM P	GLM Padj
Candidatus Altiarchaeum	0.460364	0.765431	0.333093	0.482179
Candidatus Nitrosopumilus	0.603557	0.81785	0.473606	0.608869
Cenarchaeum	0.434425	0.761195	0.332767	0.486086
Halococcus	0.457872	0.772242	0.352438	0.490053
Telmatobacter	0.482203	0.777727	0.346199	0.490445
Bryobacter	0.411249	0.757566	0.304431	0.45369
Blastocatella	0.420424	0.758255	0.286044	0.433893
Acanthopleuribacter	0.0297846	0.669206	0.00170017	0.0195918
Subgroup 10	0.556152	0.805118	0.424959	0.56681
Candidatus Actinomarina	0.428117	0.745006	0.212081	0.400653
Ilumatobacter	0.470595	0.775449	0.350443	0.505507
Sva0996 marine group	0.447193	0.762608	0.269869	0.432631
Actinomyces	0.189588	0.691389	0.0591923	0.175528
F0332	0.406524	0.752971	0.285397	0.44029
Flaviflexus	0.469638	0.779243	0.360206	0.497318
Bifidobacterium	0.559212	0.801558	0.481687	0.616268
Gardnerella	0.500747	0.784764	0.389412	0.527005
Corynebacterium	0.164876	0.677663	0.0412403	0.162016
Lawsonella	0.480412	0.781639	0.385432	0.524335
Turicella	0.475303	0.777806	0.37324	0.519795
Dietzia	0.287533	0.715254	0.110551	0.234087
Mycobacterium	0.401421	0.749264	0.213497	0.370875
Gordonia	0.449947	0.766285	0.336904	0.484075
Williamsia	0.471006	0.773909	0.371346	0.518398
Blastococcus	0.359181	0.733321	0.202816	0.363905
Geodermatophilus	0.346717	0.734559	0.219688	0.366587
Klenkia	0.51247	0.790313	0.447611	0.575282
Modestobacter	0.315117	0.724775	0.177421	0.319682
Nakamurella	0.479972	0.776875	0.379584	0.527207
Quadrisphaera	0.388324	0.745511	0.259771	0.409972
Brevibacterium	0.327838	0.729276	0.151015	0.296446
Cellulomonas	0.395541	0.745943	0.219169	0.371215
Brachybacterium	0.518158	0.78883	0.392503	0.536921
Dermabacter	0.397596	0.749572	0.213842	0.360835
Dermacoccus	0.46043	0.77143	0.351821	0.497615
Knoellia	0.466333	0.774883	0.379934	0.5277
Pedococcus-Phycicoccus	0.381839	0.743393	0.277901	0.427331
Terrabacter	0.422767	0.760988	0.290538	0.435752
Amnibacterium	0.455921	0.767143	0.326534	0.475206
Clavibacter	0.49301	0.782705	0.41247	0.54763
Cnuibacter	0.480242	0.778069	0.352747	0.500902
Conyzicola	0.582115	0.813276	0.499413	0.628618
Galbitalea	0.494438	0.786825	0.382573	0.522432
Marisediminicola	0.426836	0.759393	0.32157	0.462425
Microbacterium	0.436141	0.761586	0.314368	0.462848
Mycetocola	0.0824188	0.670855	0.0181893	0.0899193
Parafrigoribacterium	0.428297	0.760002	0.326274	0.474781
Arthrobacter	0.49066	0.781738	0.379744	0.520798
Kocuria	0.0629621	0.669555	0.00263313	0.0350691
Micrococcus	0.127499	0.677273	0.025686	0.111977
Pseudoglutamicibacter	0.389897	0.747164	0.243877	0.392063
Rothia	0.377094	0.741548	0.256636	0.414073
Sinomonas	0.449789	0.768935	0.342445	0.482078
Sanguibacter-Flavimobilis	0.45411	0.767336	0.356456	0.508468
Phytohabitans	0.465378	0.775674	0.366169	0.508637
Aeromicrobium	0.414109	0.756294	0.302864	0.450595
Marmoricola	0.451593	0.768723	0.336609	0.486218
Nocardioides	0.442114	0.759396	0.318464	0.482441
Cutibacterium	0.433251	0.758553	0.283848	0.44293
Friedmanniella	0.506096	0.786498	0.3826	0.520362
Microlunatus	0.483971	0.781718	0.382115	0.526877
Amycolatopsis	0.460155	0.771402	0.377442	0.515082
Crossiella	0.313846	0.723441	0.130077	0.259014
Prauserella	0.443536	0.76372	0.301687	0.452769
Pseudonocardia	0.398546	0.748684	0.24999	0.401594
Streptomyces	0.536316	0.794932	0.446101	0.581253
Lipingzhangella	0.459068	0.771276	0.345966	0.496858
Rubrobacter	0.361956	0.736446	0.200186	0.359378
Parviterribacter	0.345427	0.736073	0.205243	0.341813
Patulibacter	0.46633	0.77154	0.358945	0.499175
Barnesiella	0.475305	0.771691	0.381126	0.527431
Marinifilum	0.0995398	0.673339	0.0275419	0.116152
Carboxylicivirga	0.496201	0.788163	0.381786	0.524715
Labilibacter	0.541965	0.797614	0.409407	0.551613
Porphyromonas	0.481913	0.776931	0.382855	0.527597
Alloprevotella	0.36063	0.737517	0.216046	0.365362
Prevotella	0.504765	0.781735	0.403141	0.550141
Prevotella_7	0.539988	0.800777	0.432505	0.572344
Draconibacterium	0.416495	0.753088	0.222122	0.378631
Roseimarinus	0.142597	0.676512	0.0460411	0.163708
Sunxiuqinia	0.406073	0.747551	0.23016	0.389834
Rikenellaceae RC9 gut group	0.417265	0.758516	0.326934	0.46539
Tannerella	0.510316	0.789143	0.418627	0.54899
Asinibacterium	0.500723	0.782541	0.379891	0.529565
Chitinophaga	0.430973	0.760467	0.356963	0.498521
Edaphobaculum	0.501345	0.783588	0.416488	0.556907
Segetibacter	0.421543	0.756135	0.256564	0.41848
Terrimonas	0.491945	0.780205	0.363006	0.509225
Vibrionimonas	0.461268	0.774953	0.322342	0.475793
Aureispira	0.239731	0.695977	0.0449335	0.167131
Lewinella	0.146635	0.674051	0.0522799	0.178581
Phaeodactylibacter	0.416013	0.752977	0.355297	0.515214
Portibacter	0.610127	0.822988	0.508084	0.638924
Rubidimonas	0.486966	0.777811	0.367943	0.524332
Candidatus Amoebophilus	0.170724	0.682209	0.0250858	0.114736
Garritya	0.436467	0.757197	0.31164	0.464367
Aureibacter	0.514475	0.788486	0.424727	0.569276
Ekhidna	0.816685	0.905427	0.714321	0.796793
Fabibacter	0.0473045	0.669514	0.00273041	0.0322032
Fulvitalea	0.430876	0.759926	0.247793	0.404947
Fulvivirga	0.621367	0.827196	0.508934	0.639983
Marinoscillum	0.650303	0.835228	0.554705	0.680859
Marivirga	0.41213	0.75112	0.27043	0.417949
Reichenbachiella	0.559478	0.802246	0.459781	0.591658
Cytophaga	0.444287	0.768275	0.342318	0.485715
Algivirga	0.437951	0.764006	0.327425	0.470951
Flammeovirga	0.120115	0.676702	0.0219592	0.094272
Flexithrix	0.358052	0.736594	0.174167	0.319584
Rapidithrix	0.434049	0.760088	0.318899	0.470782
Hymenobacter	0.450369	0.766274	0.345513	0.482465
Pontibacter	0.422601	0.759654	0.304436	0.450883
Microscilla	0.679347	0.852885	0.634349	0.734847
Spirosoma	0.48266	0.777895	0.37158	0.515395
Crocinitomix	0.319871	0.718033	0.167039	0.333206
Salinirepens	0.455143	0.769495	0.351665	0.50229
Luteibaculum	0.705967	0.859476	0.610044	0.716491
NS10 marine group	0.170998	0.6818	0.0634915	0.184128
Owenweeksia	0.596866	0.81711	0.510714	0.638114
Phaeocystidibacter	0.491142	0.782115	0.390672	0.533136
Vicingus	0.0492686	0.669206	0.0223789	0.106223
Algitalea	0.488793	0.780577	0.340523	0.488658
Aquibacter	0.620972	0.827979	0.55801	0.682162
Aquimarina	0.390413	0.749455	0.268777	0.412045
Arenibacter	0.462456	0.774094	0.368289	0.511951
Aurantivirga	0.518356	0.790804	0.350534	0.506354
Aureicoccus	0.509195	0.789207	0.414665	0.554606
Aureivirga	0.0913857	0.672365	0.0208647	0.0917366
Dokdonia	0.452764	0.764946	0.364918	0.510468
Flavobacterium	0.529727	0.793014	0.399514	0.545488
Gilvibacter	0.437557	0.763619	0.336842	0.488397
Jejudonia	0.408164	0.751393	0.284071	0.427994
Kordia	0.398239	0.74893	0.178401	0.333409
Lutibacter	0.453998	0.770115	0.322439	0.472698
Maribacter	0.505218	0.787203	0.402245	0.541218
Maritimimonas	0.294724	0.720031	0.149638	0.286664
Marixanthomonas	0.510307	0.788921	0.366347	0.511808
Meridianimaribacter	0.467764	0.771887	0.341968	0.487447
Mesoflavibacter	0.476162	0.777772	0.35656	0.504427
Mesonia	0.461263	0.771742	0.342358	0.486733
Muricauda	0.197754	0.685099	0.166965	0.33685
Nonlabens	0.370781	0.737866	0.215749	0.368428
NS2b marine group	0.349054	0.735491	0.180372	0.3274
NS4 marine group	0.219468	0.688674	0.119728	0.282177
NS5 marine group	0.644077	0.827618	0.396555	0.568255
Ochrovirga	0.426901	0.758676	0.327528	0.474942
Pseudofulvibacter	0.497732	0.782567	0.398522	0.538985
Psychroflexus	0.419975	0.755835	0.287197	0.439817
Psychroserpens	0.470356	0.774563	0.354243	0.504345
Seonamhaeicola	0.392857	0.75312	0.288181	0.430517
Subsaxibacter	0.485976	0.78133	0.391636	0.536888
Tenacibaculum	0.0310626	0.669206	0.00560822	0.0486635
Ulvibacter	0.385236	0.746112	0.271234	0.411685
Wenyingzhuangia	0.346174	0.731343	0.117123	0.256245
Winogradskyella	0.0949661	0.670474	0.0158264	0.0956945
Zeaxanthinibacter	0.450473	0.770829	0.326656	0.473639
Chryseobacterium	0.480657	0.776331	0.378592	0.515812
Cloacibacterium	0.493292	0.781179	0.329039	0.477496
Pedobacter	0.516027	0.789758	0.422875	0.565738
IheB3-7	0.421334	0.755609	0.287215	0.447279
B2706-C7	0.459784	0.771851	0.349894	0.493763
Balneola	0.264839	0.700163	0.128955	0.277939
Gracilimonas	0.445813	0.760561	0.36497	0.513615
Halobacteriovorax	0.0441354	0.669206	0.00332755	0.0282049
Peredibacter	0.199199	0.681616	0.126398	0.311317
Bdellovibrio	0.164129	0.675375	0.0666406	0.221473
OM27 clade	0.641361	0.831878	0.516394	0.651391
Pseudobacteriovorax	0.389953	0.737415	0.185033	0.350296
Calorithrix	0.402528	0.752787	0.302767	0.44497
SM23-31	0.460771	0.768264	0.337931	0.487293
Halarcobacter	0.244441	0.694654	0.12796	0.282235
Malaciobacter	0.0680935	0.669277	0.0123324	0.089409
Pseudarcobacter	0.281244	0.699831	0.303862	0.499141
Sulfurimonas	0.340389	0.726153	0.17993	0.345584
Thiovulum	0.133833	0.674744	0.000931251	0.0178346
Sulfurospirillum	0.458741	0.773044	0.364091	0.500849
Chroococcidiopsis PCC 7203	0.480186	0.775069	0.348313	0.494863
Symphothece PCC-7002	0.446854	0.761971	0.32656	0.488168
Arthrospira PCC-7345	0.371112	0.742384	0.233594	0.383273
Trichodesmium IMS101	0.465833	0.769959	0.351305	0.507037
Pleurocapsa PCC-7319	0.723321	0.869468	0.652443	0.748713
Xenococcus PCC-7305	0.31423	0.720305	0.155183	0.29553
MBIC10086	0.458166	0.767342	0.343971	0.499096
Acrophormium PCC-7375	0.45715	0.769821	0.345143	0.497503
Cyanobium PCC-6307	0.558553	0.802926	0.418221	0.571297
Prochlorococcus MIT9313	0.0649697	0.669295	0.0411191	0.160465
Synechococcus CC9902	0.505672	0.775626	0.266615	0.456824
Synechococcus PCC-7942	0.462523	0.770677	0.364275	0.507282
Schizothrix LEGE 07164	0.484032	0.775657	0.319191	0.480874
Deinococcus	0.513694	0.787287	0.39632	0.542637
Meiothermus	0.409928	0.753076	0.28886	0.435005
Desulfobacter	0.0156011	0.669206	0.000212021	0.00597488
Desulfobotulus	0.545339	0.800007	0.421456	0.567738
Desulfospira	0.338457	0.729001	0.157295	0.311067
Desulfofaba	0.165098	0.680605	0.0365795	0.139755
Desulfoluna	0.515624	0.785702	0.328659	0.494124
Desulfatitalea	0.467756	0.775409	0.364152	0.501249
Sva0081 sediment group	0.519689	0.7927	0.402964	0.545677
Desulfofustis	0.473209	0.776715	0.371315	0.513652
Desulfopila	0.281437	0.711408	0.142155	0.282251
Desulforhopalus	0.371531	0.741993	0.267764	0.40969
Desulfotalea	0.442167	0.767363	0.334619	0.473658
Desulfobaculum	0.450734	0.769265	0.328376	0.474455
Desulfovibrio	0.493485	0.782772	0.327439	0.481926
Halodesulfovibrio	0.468068	0.769705	0.335777	0.499678
Desulfuromusa	0.446585	0.768338	0.343057	0.493484
Malonomonas	0.422133	0.756527	0.326989	0.476111
Trichlorobacter	0.521009	0.795308	0.405052	0.543279
Endomicrobium	0.446141	0.767725	0.353377	0.494161
possible genus 03	0.423223	0.756847	0.250905	0.407911
possible genus 06	0.384971	0.748246	0.272514	0.425913
Acholeplasma	0.182973	0.68315	0.0480171	0.163817
DMI	0.447279	0.766743	0.32952	0.480032
Anoxybacillus	0.471606	0.774726	0.358339	0.505912
Bacillus	0.516496	0.790528	0.411882	0.549827
Caldibacillus	0.444922	0.765804	0.348619	0.487245
Alteribacillus	0.253103	0.692826	0.401661	0.573503
Candidatus Hepatoplasma	0.349751	0.735867	0.181013	0.324885
Erysipelatoclostridium	0.486016	0.779181	0.404613	0.542237
ZOR0006	0.474635	0.772524	0.37412	0.522333
Haloplasma	0.282437	0.717748	0.130451	0.260337
Izimaplasma	0.0509465	0.669292	0.00647854	0.0512265
Abiotrophia	0.500026	0.786449	0.400635	0.539442
Aerococcus	0.393616	0.751033	0.26575	0.41327
Eremococcus	0.539424	0.797619	0.45463	0.587527
Facklamia	0.480389	0.780934	0.403892	0.543109
Atopococcus	0.141919	0.678859	0.0511161	0.160265
Granulicatella	0.378375	0.742083	0.274477	0.419395
Enterococcus	0.395692	0.745836	0.260423	0.40978
Leuconostoc	0.437332	0.762074	0.309955	0.462885
Streptococcus	0.207236	0.69307	0.0681571	0.205381
Gemella	0.415379	0.761691	0.319078	0.470997
Staphylococcus	0.290499	0.710174	0.144876	0.313053
Thermicanus	0.484402	0.782383	0.387867	0.533063
Christensenellaceae R-7 group	0.470959	0.772719	0.317999	0.472207
Defluviitaleaceae UCG-011	0.317448	0.7256	0.149221	0.279618
Agathobacter	0.443653	0.767228	0.332797	0.46961
Blautia	0.480495	0.775254	0.370389	0.51637
Epulopiscium	0.422078	0.75686	0.337284	0.487211
Oribacterium	0.5012	0.783617	0.41804	0.559483
Stomatobaculum	0.509057	0.785552	0.406054	0.544449
Ethanoligenens	0.525514	0.791449	0.438348	0.573176
Ruminiclostridium	0.461432	0.76718	0.35442	0.498222
Colidextribacter	0.456136	0.768557	0.372841	0.52381
Anaerovorax	0.458658	0.772523	0.343383	0.489178
Caminicella	0.405717	0.750872	0.282246	0.434147
Anaerococcus	0.134768	0.67706	0.012848	0.076805
Finegoldia	0.492941	0.78401	0.377204	0.522433
Parvimonas	0.473948	0.775995	0.358378	0.510294
Peptoniphilus	0.572187	0.811105	0.477018	0.601642
Fusibacter	0.153907	0.674867	0.0157778	0.0883928
Sedimentibacter	0.445919	0.76549	0.348329	0.490677
Dialister	0.45818	0.771186	0.33992	0.492341
Veillonella	0.512763	0.79019	0.406267	0.546897
Cetobacterium	0.470517	0.774136	0.359678	0.50671
Fusobacterium	0.549878	0.801789	0.446623	0.580543
Ilyobacter	0.446106	0.767325	0.344136	0.48439
Propionigenium	0.184076	0.685201	0.055509	0.179423
Hypnocyclicus	0.454149	0.767169	0.344059	0.493669
Leptotrichia	0.390513	0.746873	0.267677	0.411615
Gemmatimonas	0.438154	0.763982	0.341	0.482682
Gemmatirosa	0.412649	0.750774	0.225759	0.382037
P3OB-42	0.688884	0.845026	0.327581	0.514132
Haliangium	0.787526	0.89313	0.688523	0.779151
Sandaracinus	0.489609	0.778346	0.363897	0.512521
LS-NOB	0.263567	0.711317	0.144963	0.280627
Nitrospina	0.444318	0.762666	0.335146	0.486777
Leptospirillum	0.449911	0.767876	0.330769	0.474724
Nitrospira	0.314035	0.725301	0.149105	0.283693
TM7a	0.344106	0.731445	0.223322	0.38114
Algisphaera	0.4873	0.779422	0.376761	0.522679
Phycisphaera	0.471565	0.775296	0.356714	0.502342
SM1A02	0.160446	0.676206	0.0463067	0.176188
Urania-1B-19 marine sediment group	0.0715891	0.669857	0.0114396	0.0590782
Blastopirellula	0.49207	0.784847	0.392609	0.536494
Bythopirellula	0.387785	0.747335	0.255844	0.404797
Pir4 lineage	0.470797	0.772839	0.355425	0.502461
Pirellula	0.575624	0.810041	0.491662	0.622144
Rhodopirellula	0.390707	0.741391	0.226482	0.38532
Gimesia	0.460647	0.772015	0.335111	0.486351
Fuerstia	0.477493	0.775739	0.369946	0.514528
Craurococcus-Caldovatus	0.515355	0.790271	0.395008	0.538189
Roseomonas	0.366057	0.737273	0.196338	0.342709
Acuticoccus	0.19219	0.683916	0.0523462	0.174596
Niveispirillum	0.430699	0.760689	0.306737	0.456419
Brevundimonas	0.472304	0.773766	0.351424	0.496334
Caulobacter	0.421017	0.756949	0.325271	0.475264
PMMR1	0.452853	0.770106	0.363324	0.506198
Algimonas	0.464649	0.769063	0.347442	0.492193
Henriciella	0.359504	0.736631	0.193554	0.353072
Hirschia	0.429531	0.75802	0.327764	0.478895
Hyphomonas	0.579342	0.808546	0.464904	0.607503
Maricaulis	0.395416	0.748578	0.280221	0.432448
Oceanicaulis	0.352851	0.737721	0.252735	0.398925
Ponticaulis	0.60846	0.820152	0.507616	0.641984
SWB02	0.499714	0.785669	0.389213	0.53194
Hyphococcus	0.669469	0.846168	0.59206	0.701764
Marinicaulis	0.6224	0.828435	0.497274	0.627028
Parvularcula	0.420206	0.75847	0.260854	0.409442
Defluviicoccus	0.541158	0.799857	0.455403	0.585905
Lacibacterium	0.365728	0.7413	0.243202	0.386392
Fodinicurvata	0.354886	0.736487	0.21314	0.359186
Kiloniella	0.354557	0.737025	0.228379	0.38114
Pelagibius	0.340949	0.731457	0.17932	0.328828
Tistlia	0.639346	0.832998	0.573861	0.692086
Iodidimonas	0.440063	0.765293	0.330545	0.473474
Kordiimonas	0.0706095	0.669428	0.0383325	0.15221
Temperatibacter	0.32467	0.725771	0.178504	0.327838
Candidatus Phaeomarinobacter	0.420013	0.756483	0.286222	0.440583
Mf105b01	0.442457	0.764641	0.327049	0.476009
Pyruvatibacter	0.103866	0.671316	0.0174598	0.0971787
Tepidicaulis	0.474814	0.773298	0.339743	0.48807
Candidatus Puniceispirillum	0.677718	0.848343	0.601696	0.711386
Reyranella	0.546392	0.798532	0.45292	0.589153
1174-901-12	0.427614	0.758566	0.319062	0.463631
Methylobacterium-Methylorubrum	0.460001	0.768964	0.348387	0.506107
Methylocella	0.470614	0.7739	0.366226	0.506715
Psychroglaciecola	0.44459	0.762058	0.344105	0.498192
Devosia	0.447033	0.765546	0.334886	0.48068
Maritalea	0.356492	0.742601	0.22939	0.369888
Filomicrobium	0.288196	0.716982	0.125051	0.255379
Pedomicrobium	0.447448	0.765345	0.330084	0.480199
Methyloceanibacter	0.375293	0.740415	0.26603	0.419141
Allorhizobium-Neorhizobium-Pararhizobium-Rhizobium	0.50377	0.783574	0.419947	0.565131
Cohaesibacter	0.496357	0.782995	0.358367	0.506892
Corticibacterium	0.538177	0.799715	0.445544	0.569286
Mesorhizobium	0.375133	0.742381	0.250792	0.405234
Nitratireductor	0.465917	0.769197	0.349035	0.496919
Oricola	0.475525	0.775831	0.371433	0.516067
Roseitalea	0.553868	0.801057	0.498258	0.624428
Labrenzia	0.646713	0.832989	0.547223	0.67974
Pseudovibrio	0.527656	0.794147	0.408143	0.554348
Afipia	0.436967	0.766972	0.342415	0.476833
Bradyrhizobium	0.523052	0.791962	0.416934	0.554669
Albidovulum	0.51735	0.788397	0.394052	0.540431
Albimonas	0.56686	0.798626	0.303241	0.472982
Antarctobacter	0.601025	0.817919	0.488453	0.623667
Ascidiaceihabitans	0.480019	0.776188	0.367839	0.520721
Cognatishimia	0.311006	0.707892	0.114994	0.276531
Confluentimicrobium	0.487494	0.777897	0.325681	0.483995
Cribrihabitans	0.49589	0.773801	0.423494	0.579536
Dinoroseobacter	0.535637	0.797756	0.438569	0.5743
Donghicola	0.634798	0.834534	0.549489	0.669632
Epibacterium	0.425094	0.75798	0.255232	0.411116
HIMB11	0.407097	0.743264	0.350227	0.522332
Jannaschia	0.421272	0.759127	0.303356	0.455578
Lacimonas	0.41035	0.754721	0.254041	0.400576
Leisingera	0.518711	0.794617	0.42686	0.565735
Limibaculum	0.270915	0.707699	0.159381	0.307348
Loktanella	0.538538	0.798876	0.466867	0.598262
Lutimaribacter	0.358224	0.738805	0.21893	0.364406
Marinibacterium	0.475168	0.775496	0.347629	0.497913
Maritimibacter	0.0510816	0.669351	0.0143143	0.0894539
Marivita	0.242323	0.703581	0.105577	0.241257
Nioella	0.385255	0.747072	0.294026	0.435049
Oceanicella	0.522639	0.78875	0.420365	0.562735
Oceanicola	0.49684	0.783494	0.395767	0.537755
Oceanobacterium	0.508099	0.776217	0.306595	0.493997
Paracoccus	0.604637	0.820878	0.48286	0.620017
Pelagibaca	0.34859	0.737217	0.220737	0.363782
Pseudooceanicola	0.480094	0.774751	0.317093	0.46924
Pseudophaeobacter	0.386028	0.745319	0.259405	0.413927
Roseibacterium	0.552504	0.806201	0.459137	0.591805
Roseobacter	0.482101	0.778452	0.35678	0.508454
Roseobacter clade CHAB-I-5 lineage	0.542465	0.791687	0.425523	0.577928
Roseovarius	0.217023	0.700289	0.0803987	0.179949
Rubellimicrobium	0.435756	0.763118	0.276732	0.432184
Rubribacterium	0.324595	0.726207	0.217057	0.365853
Rubrimonas	0.453758	0.767735	0.345492	0.490187
Ruegeria	0.366014	0.736561	0.228668	0.381338
Sagittula	0.190402	0.686152	0.0795264	0.217595
Shimia	0.453586	0.763224	0.305019	0.468043
Silicimonas	0.453455	0.77026	0.35506	0.495996
Sulfitobacter	0.498815	0.779785	0.401484	0.552101
Tabrizicola	0.491142	0.782149	0.376409	0.524528
Thalassobius	0.709808	0.863218	0.631642	0.731455
Thalassococcus	0.0805314	0.670218	0.0383401	0.137739
Tropicibacter	0.1012	0.673345	0.017419	0.089604
Magnetospira	0.348105	0.723566	0.204018	0.372219
Magnetovibrio	0.462266	0.773051	0.370449	0.514964
Varunaivibrio	0.39188	0.751846	0.268628	0.410003
BRH-c57	0.395757	0.749128	0.280547	0.426759
Candidatus Riegeria	0.488112	0.781084	0.380068	0.523664
Haematospirillum	0.520445	0.793175	0.449188	0.588373
Marispirillum	0.481477	0.777482	0.401896	0.541907
Pararhodospirillum	0.349801	0.738006	0.173324	0.302939
Phaeovibrio	0.411075	0.757602	0.32443	0.466415
Roseospirillum	0.332951	0.731477	0.210863	0.346946
Aestuariispira	0.537883	0.794936	0.387173	0.533558
Terasakiella	0.559206	0.795753	0.233868	0.427691
Thalassospira	0.485108	0.773913	0.381826	0.545163
MD3-55	0.407409	0.749403	0.216532	0.378624
Candidatus Arcanobacter	0.476126	0.774963	0.372568	0.520934
Candidatus Cryptoprodotis	0.443935	0.764752	0.339122	0.495721
Candidatus Megaira	0.296305	0.707884	0.192214	0.376457
Clade Ia	0.422915	0.746078	0.309661	0.497471
Clade Ib	0.256198	0.693871	0.0663559	0.201392
Altererythrobacter	0.492978	0.781751	0.370481	0.514866
Ellin6055	0.458204	0.771102	0.366208	0.511521
Erythrobacter	0.725961	0.867587	0.582891	0.697508
Novosphingobium	0.532799	0.791261	0.45064	0.595953
Porphyrobacter	0.450965	0.766786	0.31652	0.468322
Qipengyuania	0.386105	0.746764	0.265123	0.413589
Rhizorhapis	0.416173	0.755375	0.330762	0.47788
Sphingoaurantiacus	0.530503	0.794375	0.384708	0.537986
Sphingobium	0.520688	0.788525	0.406015	0.553233
Sphingomonas	0.191561	0.682536	0.063814	0.203764
Nisaea	0.113193	0.674339	0.0273198	0.0998589
Oceanibaculum	0.411357	0.756326	0.277717	0.427393
Thalassobaculum	0.381095	0.746703	0.258455	0.408002
Arboricoccus	0.423872	0.75825	0.320825	0.463877
HTCC5015	0.50444	0.78829	0.412148	0.55422
Perspicuibacter	0.457902	0.774407	0.359241	0.492534
Achromobacter	0.390157	0.747881	0.276313	0.420624
Alcaligenes	0.488798	0.780064	0.376581	0.524099
Verticiella	0.418697	0.75823	0.286361	0.431246
Ralstonia	0.340836	0.726591	0.243636	0.415096
Aquitalea	0.493555	0.785144	0.389425	0.532366
Acidovorax	0.487965	0.772626	0.360152	0.51998
Aquabacterium	0.52966	0.796101	0.442446	0.584062
Comamonas	0.516647	0.794267	0.413486	0.555435
Delftia	0.537147	0.795128	0.446771	0.590272
Diaphorobacter	0.343101	0.731607	0.185699	0.332638
Ramlibacter	0.389474	0.745422	0.261911	0.413383
Rhizobacter	0.511417	0.788421	0.422303	0.560339
Schlegelella	0.432022	0.762095	0.329096	0.476444
Tepidimonas	0.596088	0.817939	0.519547	0.641345
Xylophilus	0.480012	0.779137	0.373925	0.520632
Hydrogenophilus	0.497052	0.783102	0.383933	0.526963
Methylotenera	0.40343	0.753371	0.288675	0.441973
Kingella	0.372349	0.742031	0.254149	0.406037
Neisseria	0.407328	0.750672	0.28731	0.431812
Nitrosomonas	0.386455	0.746203	0.254745	0.399743
Janthinobacterium	0.477542	0.77956	0.369103	0.512811
Massilia	0.542844	0.800214	0.444376	0.581204
Noviherbaspirillum	0.536709	0.799114	0.467184	0.601293
Azonexus	0.507845	0.787037	0.386906	0.534704
Dechloromonas	0.390365	0.74858	0.294441	0.428522
Denitromonas	0.455823	0.769133	0.340954	0.493589
Methyloversatilis	0.455685	0.772722	0.342229	0.482266
Zoogloea	0.0893157	0.672233	0.0117552	0.0630848
Suttonella	0.399593	0.750666	0.283488	0.426779
Candidatus Thiobios	0.483881	0.776543	0.364552	0.513451
Coxiella	0.264437	0.70374	0.164462	0.332261
Aquicella	0.262741	0.703162	0.120918	0.277354
Ectothiorhodosinus	0.299427	0.721149	0.150174	0.289068
Aeromonas	0.518498	0.789452	0.442833	0.580984
Aestuariibacter	0.0953151	0.670302	0.10709	0.271349
Agaribacter	0.308223	0.717391	0.189744	0.344801
Aliiglaciecola	0.392129	0.746499	0.266094	0.41695
Alishewanella	0.522563	0.783329	0.377761	0.547677
Alteromonas	0.129994	0.672249	0.152441	0.351507
Bowmanella	0.373661	0.746378	0.236631	0.388349
Catenovulum	0.447606	0.764369	0.274229	0.429586
Glaciecola	0.438842	0.762179	0.280296	0.434526
Neiella	0.509421	0.787798	0.390896	0.538875
Pseudobowmanella	0.417237	0.752798	0.299751	0.448103
Salinimonas	0.360581	0.740071	0.244842	0.388566
XY-R5	0.0426758	0.669206	0.0295955	0.125099
Colwellia	0.434801	0.763358	0.311763	0.47065
Litorilituus	0.395245	0.749546	0.274637	0.425673
Thalassomonas	0.27337	0.711739	0.112895	0.251016
Thalassotalea	0.0317879	0.669206	0.00600962	0.046845
Enterobacter	0.620246	0.827423	0.548724	0.665827
Escherichia-Shigella	0.323295	0.721423	0.205618	0.364308
Klebsiella	0.439352	0.763329	0.323909	0.474262
Hafnia-Obesumbacterium	0.382301	0.744484	0.22753	0.375531
Idiomarina	0.0240547	0.669206	0.00245922	0.0350289
Aliikangiella	0.110574	0.672436	0.0503066	0.17425
Pleionea	0.390547	0.749634	0.265256	0.412576
Buchnera	0.456994	0.768324	0.361083	0.508772
Moritella	0.341305	0.733254	0.222292	0.368919
Actinobacillus	0.497233	0.784373	0.381468	0.52663
Haemophilus	0.0916028	0.674142	0.0140953	0.0593049
Seminibacterium	0.474867	0.777707	0.382581	0.517185
Algicola	0.150701	0.675081	0.263199	0.447862
Pseudoalteromonas	0.0973055	0.669701	0.0028142	0.0356506
Psychrosphaera	0.0910643	0.670125	0.0155249	0.0951036
Aliagarivorans	0.26364	0.709899	0.0521175	0.139926
Ferrimonas	0.437315	0.759881	0.295211	0.457504
Psychrobium	0.275283	0.712694	0.14557	0.284295
Shewanella	0.450078	0.75554	0.251509	0.432659
Catenococcus	0.653602	0.835365	0.651238	0.751779
Enterovibrio	0.281505	0.715706	0.15282	0.2853
Grimontia	0.515898	0.789614	0.439434	0.579886
Photobacterium	0.509245	0.785206	0.407332	0.560599
Thaumasiovibrio	0.435747	0.760646	0.326277	0.476036
Vibrio	0.112194	0.67146	0.0282373	0.142284
Serratia	0.453681	0.768505	0.349513	0.496102
[Caedibacter] taeniospiralis group	0.622985	0.830724	0.508467	0.638971
Allofrancisella	0.266299	0.712081	0.100301	0.232197
Fangia	0.406487	0.751864	0.29613	0.443071
Francisella	0.0619273	0.669271	0.0217526	0.109706
Candidatus Berkiella	0.493473	0.780629	0.38982	0.537292
Marinicella	0.422127	0.758588	0.305963	0.460964
Granulosicoccus	0.492739	0.78118	0.381511	0.519292
Legionella	0.579478	0.81078	0.48151	0.613468
Methylogaea	0.462037	0.772273	0.355635	0.492365
AqS1	0.291096	0.718301	0.14385	0.287634
Cm1-21	0.777674	0.892934	0.729188	0.805598
FS142-36B-02	0.381056	0.749425	0.258346	0.401976
SZB85	0.44313	0.765978	0.373535	0.505019
Candidatus Endoecteinascidia	0.486271	0.77614	0.313957	0.472323
Ketobacter	0.316056	0.710399	0.0608047	0.208348
Alcanivorax	0.605589	0.812584	0.745597	0.822391
Aestuariicella	0.204653	0.683262	0.0450247	0.169418
Agaribacterium	0.0628608	0.669206	0.0102763	0.0722069
Agarilytica	0.0995343	0.671495	0.0358327	0.142023
Candidatus Endobugula	0.335009	0.72753	0.155628	0.302142
Cellvibrio	0.480966	0.77583	0.363342	0.51494
Eionea	0.274321	0.709576	0.140039	0.286864
Halioxenophilus	0.0684056	0.669206	0.215168	0.418576
Maricurvus	0.364027	0.739006	0.230663	0.387622
Marinagarivorans	0.665872	0.842921	0.587923	0.701744
Marinibactrum	0.333905	0.733155	0.201714	0.330093
Pseudomaricurvus	0.572116	0.810346	0.474787	0.604657
Pseudoteredinibacter	0.472094	0.772901	0.357273	0.50395
Saccharophagus	0.477507	0.775918	0.3556	0.502031
Umboniibacter	0.462616	0.774288	0.369116	0.507949
Endozoicomonas	0.243172	0.693352	0.0994554	0.239736
Kistimonas	0.561369	0.810127	0.440371	0.577872
Zooshikella	0.424154	0.762363	0.302598	0.442245
Hahella	0.430742	0.76228	0.307397	0.448371
Haliea	0.303544	0.718827	0.197151	0.354212
Halioglobus	0.458866	0.769494	0.369197	0.520266
OM60(NOR5) clade	0.851985	0.920399	0.751647	0.824811
Parahaliea	0.346921	0.736199	0.238862	0.383659
Pseudohaliea	0.399559	0.752964	0.298949	0.441082
Chromohalobacter	0.427643	0.761779	0.314554	0.461535
Cobetia	0.130478	0.674913	0.0183664	0.0886957
Halomonas	0.144299	0.676585	0.0248171	0.117135
Litoricola	0.299489	0.711906	0.158163	0.327007
Marinobacter	0.515227	0.777539	0.457229	0.616013
Marinomonas	0.406921	0.744992	0.284356	0.453031
Acinetobacter	0.232401	0.694451	0.127581	0.285742
Alkanindiges	0.425073	0.759489	0.315844	0.45975
Enhydrobacter	0.49054	0.78052	0.365331	0.51465
Faucicola	0.456563	0.771505	0.343195	0.482298
Amphritea	0.45533	0.764372	0.297242	0.456342
Marinobacterium	0.250783	0.697584	0.0704847	0.201326
Neptuniibacter	0.125115	0.67249	0.059988	0.200342
Pontibacterium	0.100763	0.671616	0.0216952	0.105213
Profundimonas	0.462421	0.773901	0.358912	0.497672
Oceanospirillum	0.148067	0.677108	0.0385833	0.139848
Oleiphilus	0.0751562	0.669618	0.0452347	0.15972
C1-B045	0.450848	0.764368	0.340467	0.499143
SAR92 clade	0.296289	0.720075	0.191945	0.32873
Pseudohongiella	0.613913	0.817227	0.507601	0.653025
Pseudomonas	0.057018	0.669206	0.081545	0.2375
Bermanella	0.243419	0.701665	0.105139	0.251474
Oceanobacter	0.349853	0.735303	0.221854	0.37158
Oleibacter	0.178681	0.679597	0.374485	0.55439
Oleispira	0.169912	0.686026	0.0374955	0.134636
Reinekea	0.210162	0.687879	0.0756041	0.217596
Saccharospirillum	0.262925	0.713652	0.0790891	0.172922
Spongiispira	0.539236	0.79809	0.43283	0.571031
Thalassolituus	0.249209	0.692742	0.169743	0.354192
BD1-7 clade	0.22317	0.689388	0.104547	0.255611
Dasania	0.146382	0.676754	0.0708476	0.219413
Spongiibacter	0.412287	0.747084	0.280619	0.447387
Algiphilus	0.416452	0.753311	0.294434	0.446478
Salinisphaera	0.361228	0.735802	0.221124	0.37706
Oceanococcus	0.405701	0.755405	0.301087	0.45309
Polycyclovorans	0.425752	0.759424	0.298001	0.442719
JTB255 marine benthic group	0.471638	0.774287	0.340935	0.488471
Woeseia	0.553446	0.7987	0.460013	0.603482
Candidatus Tenderia	0.407309	0.752845	0.257251	0.414478
endosymbionts	0.0154909	0.669206	2.88444e-05	0.00221704
Candidatus Navis	0.536551	0.795112	0.417388	0.558184
Chiayiivirga	0.4765	0.776547	0.35535	0.50155
Rhodanobacter	0.428022	0.759316	0.329209	0.481292
Arenimonas	0.489158	0.779307	0.390508	0.53191
Lysobacter	0.578645	0.813465	0.47108	0.601423
Pseudoxanthomonas	0.353343	0.733144	0.214464	0.364351
Stenotrophomonas	0.205135	0.690887	0.0471807	0.161032
Vulcaniibacterium	0.489268	0.779817	0.360321	0.499835
Magnetococcus	0.433749	0.76278	0.311046	0.459133
Leptonema	0.461924	0.772753	0.352147	0.496873
Leptospira	0.325516	0.725197	0.107222	0.232736
Turneriella	0.4083	0.750044	0.233116	0.40174
GWE2-31-10	0.273015	0.713865	0.108527	0.233666
Salinispira	0.0395512	0.669206	0.00460655	0.0450179
Sediminispirochaeta	0.399032	0.74545	0.235716	0.39293
Spirochaeta 2	0.322731	0.718842	0.166663	0.330758
Sumerlaea	0.535722	0.794304	0.406008	0.549215
Candidatus Fritschea	0.217639	0.690544	0.10157	0.237117
Simkania	0.389804	0.745012	0.281789	0.442844
MSBL3	0.488199	0.780639	0.407688	0.549805
R76-B128	0.51988	0.79003	0.386241	0.534152
Lentisphaera	0.717991	0.860462	0.3421	0.514749
Candidatus Omnitrophus	0.743834	0.869355	0.440577	0.603809
Opitutus	0.395978	0.750696	0.28263	0.430041
Cerasicoccus	0.231916	0.690661	0.0302345	0.125784
Coraliomargarita	0.47649	0.76938	0.389991	0.54116
Lentimonas	0.62808	0.82724	0.521134	0.655458
MB11C04 marine group	0.449865	0.766093	0.304223	0.46606
Pelagicoccus	0.387554	0.736386	0.194964	0.366907
Puniceicoccus	0.420301	0.759396	0.331577	0.472926
Verruc-01	0.470423	0.766098	0.364039	0.521181
SCGC AAA164-E04	0.102067	0.671316	0.0149415	0.0903363
Akkermansia	0.459043	0.767897	0.368824	0.518402
Persicirhabdus	0.466777	0.770862	0.364868	0.504538
Roseibacillus	0.482366	0.779032	0.36178	0.509692
Rubritalea	0.449058	0.755585	0.183001	0.357299
Unknown	0.361638	0.725179	0.17581	0.379273
Species	Kruskal-Wallis P	Kruskal-Wallis Padj	GLM P	GLM Padj
schleiferi	0.458058	0.696743	0.343496	0.458835
aquimarina	0.524954	0.726588	0.417349	0.524259
poriferorum	0.468048	0.706329	0.360918	0.48243
alkaliphila	0.448891	0.687785	0.321611	0.440535
marinus	0.088069	0.510532	0.0446781	0.153196
hominis	0.45276	0.680205	0.326926	0.447009
mutans	0.487119	0.702163	0.338106	0.45998
parvula	0.479464	0.701886	0.369234	0.484373
maris	0.37217	0.647698	0.183412	0.319649
rhizosphaerae	0.463753	0.699808	0.34884	0.464036
phenolica	0.456033	0.705658	0.306046	0.446572
corallii	0.476332	0.704018	0.379724	0.483103
damselae	0.438991	0.682484	0.322407	0.441142
coralliilyticus	0.479642	0.696148	0.346583	0.468249
fortis	0.351524	0.642965	0.109946	0.22808
Unknown	0.289511	0.611725	0.121971	0.249557

## Sheet: Table S8
Levene's test
	Df	F value	P
Group	5	2.2157	0.06534
	56
ANOVA
	Df	Sum Sq	Mean Sq	F value	P
Group	5	61.51	12.302	20	1.18e-11
Residual	56	34.44	0.615
TukeyHSD
	Diff	Lower	Upper	Padj
Lhem.GBR.T1.GVC-Lhem.GBR.T0.GVC	-1.1382	-2.42559	0.149189	0.112051
Lhem.UTS.Final.GVC-Lhem.GBR.T0.GVC	-0.680619	-1.72865	0.367416	0.403324
Lhem.GBR.T0.DBL-Lhem.GBR.T0.GVC	0.627343	-0.708645	1.96333	0.735361
Lhem.GBR.T1.DBL-Lhem.GBR.T0.GVC	1.3135	-0.0224865	2.64949	0.0565679
SW.GBR-Lhem.GBR.T0.GVC	1.592	0.417598	2.7664	0.00247143
Lhem.UTS.Final.GVC-Lhem.GBR.T1.GVC	0.457582	-0.527755	1.44292	0.744281
Lhem.GBR.T0.DBL-Lhem.GBR.T1.GVC	1.76554	0.478154	3.05294	0.00213022
Lhem.GBR.T1.DBL-Lhem.GBR.T1.GVC	2.4517	1.16431	3.73909	9.08183e-06
SW.GBR-Lhem.GBR.T1.GVC	2.7302	1.61139	3.849	2.39179e-08
Lhem.GBR.T0.DBL-Lhem.UTS.Final.GVC	1.30796	0.259927	2.356	0.00658868
Lhem.GBR.T1.DBL-Lhem.UTS.Final.GVC	1.99412	0.946086	3.04216	9.24804e-06
SW.GBR-Lhem.UTS.Final.GVC	2.27262	1.44031	3.10492	9.35313e-10
Lhem.GBR.T1.DBL-Lhem.GBR.T0.DBL	0.686159	-0.64983	2.02215	0.655951
SW.GBR-Lhem.GBR.T0.DBL	0.964654	-0.209745	2.13905	0.165806
SW.GBR-Lhem.GBR.T1.DBL	0.278495	-0.895904	1.45289	0.981225

## Sheet: Table S9
Betadisper
	Df	Sum Sq	Mean Sq	F value	N perm	P
Group	5	0.16331	0.032663	4.0274	1000	0.003996
Residuals	56	0.45417	0.00811
ANOSIM
	R	N perm	P
Group	0.8027	1000	0.000999
Pairwise ANOSIM
c1	c2	R	N perm	P	Padj
Lhem.GBR.T0.DBL	Lhem.GBR.T1.DBL	0.633333	1000	0.003996	0.00444
Lhem.GBR.T0.DBL	SW.GBR	1	1000	0.000999001	0.001665
Lhem.GBR.T1.DBL	SW.GBR	0.731169	1000	0.000999001	0.001665
Lhem.GBR.T0.GVC	Lhem.GBR.T1.GVC	0.665344	1000	0.001998	0.0024975
Lhem.GBR.T0.GVC	SW.GBR	0.920346	1000	0.000999001	0.001665
Lhem.GBR.T1.GVC	SW.GBR	1	1000	0.000999001	0.001665
Lhem.GBR.T0.GVC	Lhem.GBR.T0.DBL	0.359259	1000	0.030969	0.030969
Lhem.GBR.T1.GVC	Lhem.GBR.T1.DBL	0.706349	1000	0.001998	0.0024975
Lhem.GBR.T0.GVC	Lhem.UTS.GVC	0.797624	1000	0.000999001	0.001665
Lhem.GBR.T1.GVC	Lhem.UTS.GVC	0.590993	1000	0.000999001	0.001665

## Sheet: Table S10
High affinity
Levene's test
	Df	F value	P
SampleLocation	2	8.5148	0.0005638
	59
Kruskal-Wallis
	Df	Chi2	P
SampleLocation	2	35.886	1.613e-08
Dunn's test
	Z	P	Padj
DBL - GVC	3.99	6.61e-05	0.000132
DBL- SW	-1.15	0.252	0.252
GVC - SW	-5.26	1.45e-07	4.35e-07
Low affinity
Levene's test
	Df	F value	P
SampleLocation	2	7.815	0.0009754
	59
Kruskal-Wallis
	Df	Chi2	P
SampleLocation	2	2.2666	0.322
fnr
Levene's test
	Df	F value	P
SampleLocation	2	12.754	2.493e-05
	59
Kruskal-Wallis
	Df	Chi2	P
SampleLocation	2	32.276	9.801e-08
Dunn's test
	Z	P	Padj
DBL - GVC	3.89	9.86e-05	0.000197
DBL- SW	-0.94	0.347	0.347
GVC - SW	-4.91	8.91e-07	2.67e-06
norB
Levene's test
	Df	F value	P
SampleLocation	2	5.377	0.007159
	59
Kruskal-Wallis
	Df	Chi2	P
SampleLocation	2	27.882	8.82e-07
Dunn's test
	Z	P	Padj
DBL - GVC	-3.86	1.1e-05	0.000226
DBL- SW	0.534	0.593	0.593
GVC - SW	4.39	1.15e-05	3.46e-05
CAT
Levene's test
	Df	F value	P
SampleLocation	2	8.5918	0.0005312
	59
Kruskal-Wallis
	Df	Chi2	P
SampleLocation	2	0.61668	0.7347
High:low affinity ratio
Levene's test
	Df	F value	P
SampleLocation	2	2.3325	0.1059
	59
ANOVA
	Df	Sum Sq	Mean Sq	F value	P
SampleLocation	2	4.82	2.4121	3.72	0.0301
Residuals	59	38.25	0.6484
TukeyHSD
	Diff	Lower	Upper	Padj
GVC-DBL	0.583842	-0.0552424	1.22293	0.0801052
SW-DBL	0.0135018	-0.794613	0.821617	0.999111
SW-GVC	-0.57034	-1.23127	0.0905852	0.103887

[truncated: 5 more sheets: Table S11, Table S12, Table S13, Table S14, Table S15]
